# Supplementary material for: Mental health and illness of medical students and newly graduated doctors during the pandemic of SARS-Cov-2/COVID-19
Source: PLoS One. 2021 May 18;16(5):e0251525. doi: 10.1371/journal.pone.0251525 (PMC8130957; doi:10.1371/journal.pone.0251525)
Supplement: S1 Database — (XLSX) [file pone.0251525.s002.xlsx]

## Sheet: M1
Qual o estágio da sua formação universitária?	Qual o seu sexo?	Qual a sua idade?	Onde você reside no momento?	Onde a sua família reside?	Qual o seu estado civil?	Com quem você reside?	Você tem animal de estimação?	Você tem filho(a)?	Considerando o período a partir de 01/03/2020, com que frequência você pratica atividade física?	Qual a Universidade que você cursa ou cursou?	A partir de 01/03/2020 você teve:	Você se vacinou contra a gripe (H1N1) esse ano?	Você é portador (a) de alguma condição que lhe coloque dentro do grupo de risco (gestação, puerpério, doença cardíaca, hipertensão, diabetes, obesidade, asma / DPOC, doença autoimune, doença oncohematológica)?	Você considera ter informação suficiente sobre a doença COVID-19?	Qual (is) a(s) sua(s) principal(is) fonte(s) de informação?	Com que frequência você busca informações em fontes científicas sobre a COVID-19?	Você sente que está sendo exposto (a) a um excesso de informações sobre a COVID-19?	A partir do dia 01/03/2020 marque o(s) sintoma(s) que você sentiu:	Você sente que a quantidade de informações disponíveis está lhe deixando mais ansioso (a)?	Você sente que tem o apoio emocional da Universidade / local de trabalho nesse momento de pandemia?	Você sente que tem o apoio emocional dos colegas (faculdade ou trabalho) nesse momento de pandemia?	Com que frequência você utiliza alguma ferramenta (videochamada, telefonema, e-mail) para manter o contato social com família e amigos?	Você sente medo de contrair a COVID-19?	Você tem medo de morrer de COVID-19?	Você sente medo de transmitir a COVID-19?	Você tem medo que a sua situação financeira piore por causa da pandemia?	Você tem usado suas mídias sociais para compartilhar informações sobre COVID-19?	Com que frequência que você ingere bebida alcóolica?	Com que frequência você bebe até ficar bêbado(a)?	Com que frequência você fuma cigarro (tabaco)?	Com que frequência você faz uso de drogas ilícitas?	Se sim, qual droga ilícita você usa?	Você tem ou já teve algum diagnóstico de transtorno psiquiátrico?	Você faz ou já fez uso de medicação psicotrópica?
12 semestre em curso	Feminino	24	Aracaju e região metropolitana	Interior de Sergipe	Solteiro (a) / Viúvo (a) / Divorciado (a)	Sozinho (a)	Não	Não	2-4 vezes por semana	PÚBLICA	Nenhum sintoma	Não	Não	Sim	Fonte oficial do Ministério da Saúde / OMS	2	Sim	Redução da energia, Disfunções sexuais (perda da libido, disfunção erétil)	Não	1	2	Mais que 4 vezes por semana	1	Nunca	4	Sim	2	Não bebo	Não se aplica	Não fumo	Não uso drogas ilícitas		Transtorno depressivo	Sim
11 semestre em curso	Masculino	22	Aracaju e região metropolitana	Interior de Sergipe	Namorado (a) / Noivo (a)	Com familiares	Sim	Não	2-4 vezes por semana	PÚBLICA	Nenhum sintoma	Não	Não	Não sei	Sites de notícias, Jornais e revistas científicas, Fonte oficial do Ministério da Saúde / OMS	3	Sim	Pensamentos recorrentes acerca dos riscos da COVID-19	Sim	3	4	Até 1 vez por semana	2	Raramente	4	Não sei	2	Não bebo	Não se aplica	Não fumo	Não uso drogas ilícitas		Nenhum	Não
9 semestre em curso	Feminino	23	Interior de Sergipe	Interior de Sergipe	Solteiro (a) / Viúvo (a) / Divorciado (a)	Com familiares	Não	Não		PÚBLICA	Nenhum sintoma	Não	Não	Sim	Televisão, Sites de notícias, Redes sociais (facebook, instagram, twitter), Whatsapp, Jornais e revistas científicas, Fonte oficial do Ministério da Saúde / OMS	5	Sim	Aumento do apetite, Irritabilidade, Pensamentos recorrentes acerca dos riscos da COVID-19, Redução da energia, Sonolência	Sim	2	3	Mais que 4 vezes por semana	5	Às vezes	5	Sim	3	Até uma vez por semana	Não se aplica	Não fumo	Não uso drogas ilícitas		Nenhum	Não
11 semestre em curso	Masculino	24	Interior de Sergipe	Aracaju e região metropolitana	Solteiro (a) / Viúvo (a) / Divorciado (a)	Com colegas	Sim	Não		PÚBLICA	Nenhum sintoma	Não	Não	Sim	Jornais e revistas científicas, Fonte oficial do Ministério da Saúde / OMS	5	Sim	Dificuldade para iniciar ou manter o sono, Redução do apetite, Irritabilidade, Pensamentos recorrentes acerca dos riscos da COVID-19, Palpitação	Sim	3	3	Mais que 4 vezes por semana	2	Às vezes	5	Sim	3	Não bebo	Não se aplica	Não fumo	Não uso drogas ilícitas		Nenhum	Não
12 semestre em curso	Feminino	25	Interior de Sergipe	Interior de Sergipe	Solteiro (a) / Viúvo (a) / Divorciado (a)	Com familiares	Sim	Não	2-4 vezes por semana	PRIVADA	Nenhum sintoma	Não	Sim	Não	Televisão, Whatsapp, Jornais e revistas científicas, Fonte oficial do Ministério da Saúde / OMS	4	Sim	Dificuldade para iniciar ou manter o sono, Pensamentos recorrentes acerca dos riscos da COVID-19, Palpitação, Dores recorrentes (dor de cabeça, dor muscular, dor articular)	Sim	4	4	2-4 vezes por semana	4	Frequentemente	4	Sim	2	Até uma vez por semana	Não se aplica	Não fumo	Não uso drogas ilícitas		Nenhum	Não
9 semestre em curso	Feminino	34	Interior de Sergipe	Aracaju e região metropolitana	Casado (a) / União estável	Com companheiro (a)	Não	Não		PÚBLICA	Sintomas de infecção respiratória alta	Não	Não	Não	Jornais e revistas científicas	3	Sim	Dificuldade para iniciar ou manter o sono, Irritabilidade, Pensamentos recorrentes acerca dos riscos da COVID-19, Redução da energia, Disfunções sexuais (perda da libido, disfunção erétil), Dores recorrentes (dor de cabeça, dor muscular, dor articular)	Não	2	4	Mais que 4 vezes por semana	3	Às vezes	5	Sim	3	Até uma vez por semana	Não se aplica	Não fumo	Não uso drogas ilícitas		Transtorno de ansiedade	Não
9 semestre em curso	Feminino	24	Aracaju e região metropolitana	Aracaju e região metropolitana	Solteiro (a) / Viúvo (a) / Divorciado (a)	Com familiares	Não	Não	2-4 vezes por semana	PÚBLICA	Nenhum sintoma	Sim	Não	Não sei	Jornais e revistas científicas, Fonte oficial do Ministério da Saúde / OMS	3	Sim	Irritabilidade	Não	3	4	2-4 vezes por semana	3	Às vezes	4	Não	1	Não bebo	Não se aplica	Não fumo	Não uso drogas ilícitas		Nenhum	Não
Concluí o curso de medicina em 2019 e não faço residência médica	Masculino	27	Outro estado	Outro estado	Namorado (a) / Noivo (a)	Com familiares	Sim	Não		PÚBLICA	Sintomas de infecção respiratória alta	Sim	Não	Não	Televisão, Sites de notícias, Fonte oficial do Ministério da Saúde / OMS	3	Sim	Dificuldade para iniciar ou manter o sono, Irritabilidade, Pensamentos recorrentes acerca dos riscos da COVID-19, Sensação de medo ao ir trabalhar	Sim	4	3	2-4 vezes por semana	4	Às vezes	4	Sim	3	Até uma vez por semana	Até uma vez por semana	Não fumo	Não uso drogas ilícitas		Transtorno de ansiedade	Sim
11 semestre em curso	Masculino	25	Aracaju e região metropolitana	Aracaju e região metropolitana	Namorado (a) / Noivo (a)	Com familiares	Sim	Não	Não pratico atividade física	PÚBLICA	Sintomas de infecção respiratória alta	Não	Não	Sim	Sites de notícias, Fonte oficial do Ministério da Saúde / OMS	2	Sim	Redução do apetite, Irritabilidade, Pensamentos recorrentes acerca dos riscos da COVID-19, Redução da energia, Dores recorrentes (dor de cabeça, dor muscular, dor articular)	Sim	1	1	2-4 vezes por semana	4	Às vezes	5	Sim	2	Não bebo	Não se aplica	Não fumo	Não uso drogas ilícitas		Nenhum	Não
Concluí o curso de medicina em 2018 e faço residência médica	Feminino	25	Aracaju e região metropolitana	Aracaju e região metropolitana	Solteiro (a) / Viúvo (a) / Divorciado (a)	Com familiares	Não	Não	2-4 vezes por semana	PRIVADA	Nenhum sintoma	Não	Não	Não sei	Televisão, Redes sociais (facebook, instagram, twitter), Whatsapp	2	Sim	Irritabilidade, Redução da energia	Sim	4	5	Mais que 4 vezes por semana	2	Às vezes	3	Não	1	Não bebo	Não se aplica	Não fumo	Não uso drogas ilícitas		Transtorno de ansiedade	Sim
9 semestre em curso	Masculino	23	Aracaju e região metropolitana	Aracaju e região metropolitana	Namorado (a) / Noivo (a)	Com familiares	Não	Não	Até 1 vez por semana	PÚBLICA	Nenhum sintoma	Sim	Sim	Sim	Sites de notícias, Jornais e revistas científicas, Fonte oficial do Ministério da Saúde / OMS	2	Sim	Dificuldade para iniciar ou manter o sono, Aumento do apetite, Irritabilidade, Pensamentos recorrentes acerca dos riscos da COVID-19, Redução da energia, Dores recorrentes (dor de cabeça, dor muscular, dor articular), Desânimo ao ir trabalhar, Sensação de medo ao ir trabalhar	Sim	1	3	2-4 vezes por semana	4	Às vezes	5	Sim	2	2-4 vezes por semana	Não se aplica	Não fumo	Não uso drogas ilícitas		Transtorno de ansiedade	Sim
12 semestre em curso	Feminino	23	Aracaju e região metropolitana	Aracaju e região metropolitana	Namorado (a) / Noivo (a)	Com familiares	Sim	Não	Não pratico atividade física	PRIVADA	Nenhum sintoma	Não	Não	Não sei	Televisão, Sites de notícias, Redes sociais (facebook, instagram, twitter), Whatsapp, Jornais e revistas científicas, Fonte oficial do Ministério da Saúde / OMS	3	Sim	Dificuldade para iniciar ou manter o sono, Aumento do apetite, Irritabilidade, Pensamentos recorrentes acerca dos riscos da COVID-19, Palpitação, Sudorese, Redução da energia, Dores recorrentes (dor de cabeça, dor muscular, dor articular)	Sim	2	2	2-4 vezes por semana	4	Frequentemente	5	Sim	3	Até uma vez por semana	Até uma vez por semana	Não fumo	Não uso drogas ilícitas		Nenhum	Não
Concluí o curso de medicina em 2019 e não faço residência médica	Masculino	26	Aracaju e região metropolitana	Aracaju e região metropolitana	Namorado (a) / Noivo (a)	Sozinho (a)	Sim	Não	2-4 vezes por semana	PÚBLICA	Nenhum sintoma	Sim	Não	Não	Sites de notícias, Jornais e revistas científicas, Fonte oficial do Ministério da Saúde / OMS	5	Sim	Dificuldade para iniciar ou manter o sono, Irritabilidade, Pensamentos recorrentes acerca dos riscos da COVID-19, Redução da energia, Desânimo ao ir trabalhar	Sim	3	4	2-4 vezes por semana	2	Raramente	4	Sim	1	Até uma vez por semana	Não se aplica	Não fumo	Não uso drogas ilícitas		Nenhum	Não
12 semestre em curso	Feminino	24	Interior de Sergipe	Interior de Sergipe	Casado (a) / União estável	Com familiares	Sim	Sim	Não pratico atividade física	PRIVADA	Nenhum sintoma	Sim	Sim	Sim	Jornais e revistas científicas, Fonte oficial do Ministério da Saúde / OMS	5	Sim	Aumento do apetite, Irritabilidade, Pensamentos recorrentes acerca dos riscos da COVID-19, Redução da energia	Sim	2	3	2-4 vezes por semana	4	Raramente	5	Sim	5	Não bebo	Não se aplica	Não fumo	Não uso drogas ilícitas		Transtorno de ansiedade, Transtorno depressivo	Sim
12 semestre em curso	Masculino	29	Aracaju e região metropolitana	Interior de Sergipe	Solteiro (a) / Viúvo (a) / Divorciado (a)	Com familiares	Não	Não		PÚBLICA	Sintomas de infecção respiratória alta	Não	Não	Sim	Televisão, Sites de notícias, Redes sociais (facebook, instagram, twitter), Whatsapp, Jornais e revistas científicas, Fonte oficial do Ministério da Saúde / OMS	3	Não	Dificuldade para iniciar ou manter o sono, Aumento do apetite, Irritabilidade, Pensamentos recorrentes acerca dos riscos da COVID-19	Sim	5	5	Mais que 4 vezes por semana	5	O tempo todo	5	Sim	5	Não bebo	Não se aplica	Não fumo	Não uso drogas ilícitas		Transtorno depressivo	Sim
12 semestre em curso	Feminino	37	Aracaju e região metropolitana	Aracaju e região metropolitana	Casado (a) / União estável	Com familiares	Não	Sim	2-4 vezes por semana	PRIVADA	Nenhum sintoma	Sim	Não	Sim	Whatsapp, Jornais e revistas científicas, Fonte oficial do Ministério da Saúde / OMS	4	Não	Nenhum dos sintomas	Não	3	5	2-4 vezes por semana	4	Raramente	3	Sim	4	Até uma vez por semana	Não se aplica	Não fumo	Não uso drogas ilícitas		Transtorno de ansiedade	Não
10 semestre em curso	Feminino	30	Aracaju e região metropolitana	Interior de Sergipe	Solteiro (a) / Viúvo (a) / Divorciado (a)	Com familiares	Não	Não	Não pratico atividade física	PRIVADA	Nenhum sintoma	Não	Sim	Sim	Jornais e revistas científicas, Fonte oficial do Ministério da Saúde / OMS	5	Sim	Dificuldade para iniciar ou manter o sono, Pensamentos recorrentes acerca dos riscos da COVID-19, Palpitação, Ansiedade	Sim	5	2	Mais que 4 vezes por semana	5	O tempo todo	5	Não	2	Não bebo	Não se aplica	Não fumo	Não uso drogas ilícitas		Transtorno de ansiedade	Não
Concluí o curso de medicina em 2019 e faço residência médica	Feminino	26	Aracaju e região metropolitana	Aracaju e região metropolitana	Solteiro (a) / Viúvo (a) / Divorciado (a)	Com familiares	Sim	Não	Não pratico atividade física	PRIVADA	Sintomas de infecção respiratória alta	Sim	Não	Sim	Televisão, Sites de notícias, Redes sociais (facebook, instagram, twitter), Whatsapp, Fonte oficial do Ministério da Saúde / OMS	2	Sim	Dificuldade para iniciar ou manter o sono, Aumento do apetite, Irritabilidade, Pensamentos recorrentes acerca dos riscos da COVID-19, Sensação de falta de ar, Redução da energia, Sensação de medo ao ir trabalhar, Diarreia	Sim	1	5	Até 1 vez por semana	3	Às vezes	5	Sim	5	Até uma vez por semana	Não se aplica	Não fumo	Não uso drogas ilícitas		Transtorno de ansiedade, Transtorno depressivo, Transtorno alimentar	Sim
11 semestre em curso	Feminino	26	Interior de Sergipe	Aracaju e região metropolitana	Solteiro (a) / Viúvo (a) / Divorciado (a)	Com colegas	Não	Não		PÚBLICA	Nenhum sintoma	Não	Não	Sim	Jornais e revistas científicas, Fonte oficial do Ministério da Saúde / OMS	3	Sim	Dificuldade para iniciar ou manter o sono, Aumento do apetite, Irritabilidade, Pensamentos recorrentes acerca dos riscos da COVID-19, Palpitação, Sensação de falta de ar, Redução da energia, Desânimo ao ir trabalhar	Sim	2	4	2-4 vezes por semana	2	Às vezes	4	Sim	3	Até uma vez por semana	Até uma vez por semana	Não fumo	Não uso drogas ilícitas		Nenhum	Não
12 semestre em curso	Masculino	38	Interior de Sergipe	Outro estado	Casado (a) / União estável	Sozinho (a)	Não	Não		PÚBLICA	Nenhum sintoma	Não	Sim	Sim	Jornais e revistas científicas, Fonte oficial do Ministério da Saúde / OMS	5	Sim	Dificuldade para iniciar ou manter o sono, Aumento do apetite, Irritabilidade, Pensamentos recorrentes acerca dos riscos da COVID-19, Redução da energia, Dores recorrentes (dor de cabeça, dor muscular, dor articular), Desânimo ao ir trabalhar	Não	1	4	Mais que 4 vezes por semana	3	Nunca	3	Sim	2	Não bebo	Não se aplica	Não fumo	Mais que 4 vezes por semana	Cannabis	Transtorno depressivo, Transtorno Bipolar, Dependência química de Cocaína	Sim
11 semestre em curso	Masculino	37	Interior de Sergipe	Outro estado	Casado (a) / União estável	Com companheiro (a)	Sim	Sim		PÚBLICA	Nenhum sintoma	Não	Sim	Sim	Jornais e revistas científicas, Fonte oficial do Ministério da Saúde / OMS	5	Sim	Dificuldade para iniciar ou manter o sono, Aumento do apetite, Irritabilidade, Pensamentos recorrentes acerca dos riscos da COVID-19, Redução da energia, Chateado	Não	1	1	2-4 vezes por semana	3	Nunca	3	Sim	3	Não bebo	Não se aplica	Não fumo	Não uso drogas ilícitas		Nenhum	Não
9 semestre em curso	Feminino	23	Aracaju e região metropolitana	Aracaju e região metropolitana	Solteiro (a) / Viúvo (a) / Divorciado (a)	Com familiares	Sim	Não	Até 1 vez por semana	PÚBLICA	Sintomas de infecção respiratória alta	Sim	Não	Não	Sites de notícias, Redes sociais (facebook, instagram, twitter)	2	Sim	Dificuldade para iniciar ou manter o sono, Irritabilidade, Pensamentos recorrentes acerca dos riscos da COVID-19, Palpitação, Sudorese, Redução da energia, Dores recorrentes (dor de cabeça, dor muscular, dor articular), Desânimo ao ir trabalhar, Sensação de medo ao ir trabalhar	Sim	1	2	Até 1 vez por semana	4	Raramente	5	Não sei	1	Não bebo	Não se aplica	Não fumo	Não uso drogas ilícitas		Nenhum	Não
9 semestre em curso	Masculino	26	Outro estado	Outro estado	Solteiro (a) / Viúvo (a) / Divorciado (a)	Com familiares	Sim	Não		PÚBLICA	Nenhum sintoma	Não	Não	Sim	Fonte oficial do Ministério da Saúde / OMS	5	Sim	Vontade de continuar meu internato.	Não	1	3	2-4 vezes por semana	3	Raramente	5	Sim	3	Não bebo	Não se aplica	Não fumo	Não uso drogas ilícitas		Nenhum	Sim
Concluí o curso de medicina em 2020 e não faço residência médica	Masculino	23	Aracaju e região metropolitana	Outro estado	Namorado (a) / Noivo (a)	Com familiares	Sim	Não	2-4 vezes por semana	PÚBLICA	Nenhum sintoma	Sim	Não	Não	Jornais e revistas científicas, Fonte oficial do Ministério da Saúde / OMS	3	Sim	Pensamentos recorrentes acerca dos riscos da COVID-19, Sensação de medo ao ir trabalhar	Sim	2	3	Mais que 4 vezes por semana	4	Às vezes	4	Não	3	Não bebo	Não se aplica	Não fumo	Não uso drogas ilícitas		Nenhum	Não
10 semestre em curso	Feminino	24	Aracaju e região metropolitana	Outro estado	Solteiro (a) / Viúvo (a) / Divorciado (a)	Sozinho (a)	Sim	Não	Não pratico atividade física	PÚBLICA	Nenhum sintoma	Não	Não	Sim	Sites de notícias, Jornais e revistas científicas, Fonte oficial do Ministério da Saúde / OMS	3	Sim	Dificuldade para iniciar ou manter o sono, Redução do apetite, Aumento do apetite, Irritabilidade, Pensamentos recorrentes acerca dos riscos da COVID-19, Palpitação, Sudorese, Redução da energia, Dores recorrentes (dor de cabeça, dor muscular, dor articular), Sensação de incapacidade, ausencia da vontade de estudar	Sim	1	3	Mais que 4 vezes por semana	2	Raramente	5	Sim	3	2-4 vezes por semana	2-4 vezes por semana	Até uma vez por semana	Não uso drogas ilícitas		Transtorno de ansiedade, Transtorno depressivo, TDAH	Sim
12 semestre em curso	Masculino	24	Aracaju e região metropolitana	Aracaju e região metropolitana	Solteiro (a) / Viúvo (a) / Divorciado (a)	Com familiares	Não	Não	Até 1 vez por semana	PRIVADA	Nenhum sintoma	Não	Não	Sim	Sites de notícias, Redes sociais (facebook, instagram, twitter), Jornais e revistas científicas, Fonte oficial do Ministério da Saúde / OMS	4	Sim	Palpitação	Não sei	3	4	Até 1 vez por semana	1	Nunca	2	Sim	2	Até uma vez por semana	Não se aplica	Não fumo	Não uso drogas ilícitas		Transtorno de ansiedade	Não
10 semestre em curso	Feminino	22	Interior de Sergipe	Interior de Sergipe	Solteiro (a) / Viúvo (a) / Divorciado (a)	Com familiares	Não	Não		PÚBLICA	Nenhum sintoma	Sim	Não	Não sei	Televisão, Sites de notícias, Jornais e revistas científicas, Fonte oficial do Ministério da Saúde / OMS	5	Não	Pensamentos recorrentes acerca dos riscos da COVID-19	Sim	4	4	Mais que 4 vezes por semana	5	Às vezes	5	Sim	4	Não bebo	Não se aplica	Não fumo	Não uso drogas ilícitas		Transtorno de ansiedade	Não
10 semestre em curso	Masculino	24	Interior de Sergipe	Interior de Sergipe	Solteiro (a) / Viúvo (a) / Divorciado (a)	Com familiares	Não	Não	Não pratico atividade física	PÚBLICA	Nenhum sintoma	Não	Não	Não	Televisão, Redes sociais (facebook, instagram, twitter)	1	Sim	Irritabilidade, Pensamentos recorrentes acerca dos riscos da COVID-19, Tristeza	Sim	1	2	Até 1 vez por semana	5	Frequentemente	5	Sim	3	Não bebo	Não se aplica	Não fumo	Não uso drogas ilícitas		Transtorno de ansiedade	Não
Concluí o curso de medicina em 2019 e não faço residência médica	Feminino	25	Aracaju e região metropolitana	Aracaju e região metropolitana	Namorado (a) / Noivo (a)	Com companheiro (a)	Não	Não	2-4 vezes por semana	PÚBLICA	Nenhum sintoma	Sim	Sim	Sim	Sites de notícias, Jornais e revistas científicas, Fonte oficial do Ministério da Saúde / OMS	4	Sim	Dificuldade para iniciar ou manter o sono, Aumento do apetite, Irritabilidade, Pensamentos recorrentes acerca dos riscos da COVID-19, Sensação de falta de ar, Redução da energia, Dores recorrentes (dor de cabeça, dor muscular, dor articular), Desânimo ao ir trabalhar, Sensação de medo ao ir trabalhar	Sim	3	4	Até 1 vez por semana	4	Raramente	5	Não	2	Até uma vez por semana	Até uma vez por semana	Não fumo	Não uso drogas ilícitas		Nenhum	Não
11 semestre em curso	Feminino	24	Interior de Sergipe	Outro estado	Namorado (a) / Noivo (a)	Com colegas	Não	Não		PÚBLICA	Sintomas de infecção respiratória alta	Não	Não	Sim	Televisão, Sites de notícias, Jornais e revistas científicas, Fonte oficial do Ministério da Saúde / OMS	3	Sim	Dificuldade para iniciar ou manter o sono, Aumento do apetite, Irritabilidade, Pensamentos recorrentes acerca dos riscos da COVID-19, Redução da energia, Dores recorrentes (dor de cabeça, dor muscular, dor articular), Desânimo ao ir trabalhar, Sensação de medo ao ir trabalhar	Sim	3	2	Mais que 4 vezes por semana	4	Frequentemente	4	Sim	4	Até uma vez por semana	Não se aplica	Não fumo	Não uso drogas ilícitas		Nenhum	Não
Concluí o curso de medicina em 2019 e faço residência médica	Feminino	26	Aracaju e região metropolitana	Aracaju e região metropolitana	Namorado (a) / Noivo (a)	Com familiares	Sim	Não	Até 1 vez por semana	PRIVADA	Nenhum sintoma	Sim	Não	Não sei	Jornais e revistas científicas, Fonte oficial do Ministério da Saúde / OMS	4	Sim	Redução da energia, Disfunções sexuais (perda da libido, disfunção erétil), Dores recorrentes (dor de cabeça, dor muscular, dor articular), Desânimo ao ir trabalhar, Sensação de medo ao ir trabalhar	Não sei	3	4	Mais que 4 vezes por semana	4	Às vezes	4	Sim	2	Até uma vez por semana	Não se aplica	Não fumo	Não uso drogas ilícitas		Transtorno de ansiedade	Sim
Concluí o curso de medicina em 2018 e faço residência médica	Feminino	26	Aracaju e região metropolitana	Aracaju e região metropolitana	Solteiro (a) / Viúvo (a) / Divorciado (a)	Com familiares	Não	Não		PÚBLICA	Sintomas de infecção respiratória alta	Sim	Sim	Não	Televisão, Sites de notícias, Whatsapp, Fonte oficial do Ministério da Saúde / OMS	3	Sim	Dificuldade para iniciar ou manter o sono, Irritabilidade, Pensamentos recorrentes acerca dos riscos da COVID-19, Palpitação, Sudorese, Sensação de falta de ar, Redução da energia, Dores recorrentes (dor de cabeça, dor muscular, dor articular), Desânimo ao ir trabalhar, Sensação de medo ao ir trabalhar	Sim	1	1	Não faço contato	5	O tempo todo	5	Sim	4	Não bebo	Não se aplica	Não fumo	Não uso drogas ilícitas		Transtorno de ansiedade, Transtorno depressivo	Sim
Concluí o curso de medicina em 2019 e faço residência médica	Feminino	25	Interior de Sergipe	Outro estado	Solteiro (a) / Viúvo (a) / Divorciado (a)	Com familiares	Não	Não		PÚBLICA	Nenhum sintoma	Sim	Não	Não	Televisão, Sites de notícias, Whatsapp, Jornais e revistas científicas, Fonte oficial do Ministério da Saúde / OMS	5	Sim	Dificuldade para iniciar ou manter o sono, Redução do apetite, Irritabilidade, Pensamentos recorrentes acerca dos riscos da COVID-19, Sensação de falta de ar, Sensação de medo ao ir trabalhar	Não sei	2	2	Mais que 4 vezes por semana	4	Às vezes	5	Não sei	3	Não bebo	Não se aplica	Não fumo	Não uso drogas ilícitas		Fobia social - Transtorno de ansiedade social	Sim
Concluí o curso de medicina em 2019 e faço residência médica	Feminino	25	Outro estado	Outro estado	Solteiro (a) / Viúvo (a) / Divorciado (a)	Sozinho (a)	Não	Não	Não pratico atividade física	PÚBLICA	Nenhum sintoma	Sim	Não	Não	Redes sociais (facebook, instagram, twitter), Whatsapp	3	Sim	Aumento do apetite, Irritabilidade, Pensamentos recorrentes acerca dos riscos da COVID-19, Redução da energia, Dores recorrentes (dor de cabeça, dor muscular, dor articular), Desânimo ao ir trabalhar, Sensação de medo ao ir trabalhar	Sim	2	4	Mais que 4 vezes por semana	3	Às vezes	5	Sim	2	2-4 vezes por semana	Até uma vez por semana	Não fumo	Não uso drogas ilícitas		Transtorno de ansiedade	Sim
Concluí o curso de medicina em 2019 e não faço residência médica	Masculino	28	Interior de Sergipe	Outro estado	Namorado (a) / Noivo (a)	Com companheiro (a)	Sim	Não	Não pratico atividade física	PÚBLICA	Nenhum sintoma	Sim	Sim	Não	Sites de notícias, Jornais e revistas científicas, Fonte oficial do Ministério da Saúde / OMS	4	Sim	Dificuldade para iniciar ou manter o sono, Aumento do apetite, Irritabilidade, Pensamentos recorrentes acerca dos riscos da COVID-19, Palpitação, Sudorese, Sensação de falta de ar, Redução da energia, Dores recorrentes (dor de cabeça, dor muscular, dor articular), Sensação de medo ao ir trabalhar	Sim	2	2	2-4 vezes por semana	3	Frequentemente	3	Sim	1	Até uma vez por semana	Não se aplica	Não fumo	Não uso drogas ilícitas		Transtorno de ansiedade, Transtorno Compulsivo Alimentar Periódico	Sim
Concluí o curso de medicina em 2020 e não faço residência médica	Masculino	37	Outro estado	Outro estado	Solteiro (a) / Viúvo (a) / Divorciado (a)	Com familiares	Não	Não	Não pratico atividade física	PÚBLICA	Sintomas de infecção respiratória alta	Não	Sim	Não	Fonte oficial do Ministério da Saúde / OMS	4	Sim	Dificuldade para iniciar ou manter o sono, Aumento do apetite, Sensação de falta de ar, Redução da energia, Dores recorrentes (dor de cabeça, dor muscular, dor articular)	Não	2	3	2-4 vezes por semana	2	Raramente	3	Não	1	Não bebo	Não se aplica	Não fumo	Não uso drogas ilícitas		Transtorno depressivo	Sim
10 semestre em curso	Feminino	26	Interior de Sergipe	Outro estado	Solteiro (a) / Viúvo (a) / Divorciado (a)	Sozinho (a)	Não	Não	Mais que 4 vezes por semana	PÚBLICA	Nenhum sintoma	Sim	Não	Sim	Fonte oficial do Ministério da Saúde / OMS	1	Sim	Aumento do apetite, Pensamentos recorrentes acerca dos riscos da COVID-19, Nenhum dos sintomas	Sim	1	1	Mais que 4 vezes por semana	3	Às vezes	5	Não	2	Até uma vez por semana	Não se aplica	Não fumo	Não uso drogas ilícitas		Nenhum	Não
Concluí o curso de medicina em 2019 e faço residência médica	Feminino	29	Interior de Sergipe	Outro estado	Solteiro (a) / Viúvo (a) / Divorciado (a)	Sozinho (a)	Não	Não	Não pratico atividade física	PÚBLICA	Nenhum sintoma	Sim	Sim	Sim	Jornais e revistas científicas	3	Sim	Dificuldade para iniciar ou manter o sono, Aumento do apetite, Irritabilidade, Pensamentos recorrentes acerca dos riscos da COVID-19, Redução da energia, Disfunções sexuais (perda da libido, disfunção erétil), Dores recorrentes (dor de cabeça, dor muscular, dor articular), Desânimo ao ir trabalhar, Sensação de medo ao ir trabalhar	Sim	1	5	Até 1 vez por semana	5	Às vezes	5	Sim	1	Não bebo	Não se aplica	Não fumo	Não uso drogas ilícitas		Nenhum	Sim
12 semestre em curso	Feminino	25	Aracaju e região metropolitana	Interior de Sergipe	Namorado (a) / Noivo (a)	Com colegas	Não	Não		PÚBLICA	Nenhum sintoma	Não	Não	Não sei	Televisão, Redes sociais (facebook, instagram, twitter), Jornais e revistas científicas	3	Não sei	Dificuldade para iniciar ou manter o sono, Irritabilidade, Palpitação, Sensação de falta de ar	Sim	2	4	2-4 vezes por semana	3	Às vezes	4	Não sei	5	Até uma vez por semana	Até uma vez por semana	Não fumo	Não uso drogas ilícitas		Transtorno de ansiedade, Transtorno depressivo	Sim
10 semestre em curso	Feminino	22	Aracaju e região metropolitana	Aracaju e região metropolitana	Solteiro (a) / Viúvo (a) / Divorciado (a)	Com familiares	Sim	Não		PÚBLICA	Nenhum sintoma	Não	Não	Não sei	Sites de notícias, Jornais e revistas científicas, Fonte oficial do Ministério da Saúde / OMS	2	Sim	Redução da energia	Não	1	1	2-4 vezes por semana	3	Às vezes	4	Sim	1	Até uma vez por semana	Não se aplica	Não fumo	Não uso drogas ilícitas		Nenhum	Não
Concluí o curso de medicina em 2019 e não faço residência médica	Feminino	25	Interior de Sergipe	Interior de Sergipe	Casado (a) / União estável	Com companheiro (a)	Não	Sim	Não pratico atividade física	PÚBLICA	Nenhum sintoma	Sim	Não	Sim	Jornais e revistas científicas, Fonte oficial do Ministério da Saúde / OMS	4	Sim	Pensamentos recorrentes acerca dos riscos da COVID-19, Sensação de medo ao ir trabalhar	Não	4	4	2-4 vezes por semana	4	Às vezes	5	Não sei	3	Não bebo	Não se aplica	Não fumo	Não uso drogas ilícitas		Nenhum	Não
11 semestre em curso	Feminino	24	Aracaju e região metropolitana	Aracaju e região metropolitana	Solteiro (a) / Viúvo (a) / Divorciado (a)	Com familiares	Sim	Não	2-4 vezes por semana	PRIVADA	Nenhum sintoma	Não	Sim	Sim	Sites de notícias, Jornais e revistas científicas, Fonte oficial do Ministério da Saúde / OMS	3	Sim	Dificuldade para iniciar ou manter o sono, Redução do apetite, Irritabilidade, Pensamentos recorrentes acerca dos riscos da COVID-19, Palpitação, Redução da energia, Dores recorrentes (dor de cabeça, dor muscular, dor articular), Desânimo ao ir trabalhar	Sim	1	4	Mais que 4 vezes por semana	4	Frequentemente	5	Sim	3	Não bebo	Não se aplica	Até uma vez por semana	Até uma vez por semana	Maconha	Transtorno de ansiedade, Transtorno depressivo	Sim
10 semestre em curso	Masculino	24	Aracaju e região metropolitana	Outro estado	Solteiro (a) / Viúvo (a) / Divorciado (a)	Sozinho (a)	Sim	Não		PÚBLICA	Sintomas de infecção respiratória alta	Não	Não	Sim	Sites de notícias, Jornais e revistas científicas, Fonte oficial do Ministério da Saúde / OMS	5	Sim	Dificuldade para iniciar ou manter o sono, Aumento do apetite, Irritabilidade, Pensamentos recorrentes acerca dos riscos da COVID-19, Sensação de falta de ar, Disfunções sexuais (perda da libido, disfunção erétil)	Sim	3	1	Mais que 4 vezes por semana	3	Às vezes	5	Sim	3	Até uma vez por semana	Até uma vez por semana	Não fumo	Não uso drogas ilícitas		Transtorno de ansiedade, Transtorno depressivo	Sim
12 semestre em curso	Feminino	38	Aracaju e região metropolitana	Interior de Sergipe	Solteiro (a) / Viúvo (a) / Divorciado (a)	Sozinho (a)	Não	Não	Até 1 vez por semana	PRIVADA	Nenhum sintoma	Não	Não	Sim	Whatsapp, Jornais e revistas científicas, Fonte oficial do Ministério da Saúde / OMS	3	Sim	Dificuldade para iniciar ou manter o sono, Aumento do apetite, Redução da energia	Não	1	2	Mais que 4 vezes por semana	2	Raramente	4	Não	2	2-4 vezes por semana	Até uma vez por semana	Até uma vez por semana	Não uso drogas ilícitas		Nenhum	Não
Concluí o curso de medicina em 2019 e não faço residência médica	Feminino	26	Outro estado	Outro estado	Casado (a) / União estável	Com companheiro (a)	Sim	Não	Não pratico atividade física	PÚBLICA	Sintomas de infecção respiratória alta	Não	Não	Não sei	Whatsapp, Jornais e revistas científicas, Fonte oficial do Ministério da Saúde / OMS	4	Sim	Aumento do apetite, Irritabilidade, Pensamentos recorrentes acerca dos riscos da COVID-19, Redução da energia, Dores recorrentes (dor de cabeça, dor muscular, dor articular), Desânimo ao ir trabalhar	Sim	2	3	Até 1 vez por semana	2	Nunca	4	Não	2	Até uma vez por semana	Não se aplica	Não fumo	Não uso drogas ilícitas		Ajustamento	Não
12 semestre em curso	Feminino	25	Aracaju e região metropolitana	Outro estado	Namorado (a) / Noivo (a)	Com colegas	Não	Não	Não pratico atividade física	PÚBLICA	Sintomas de infecção respiratória alta	Não	Sim	Não	Sites de notícias	3	Sim	Dificuldade para iniciar ou manter o sono, Redução do apetite, Irritabilidade, Pensamentos recorrentes acerca dos riscos da COVID-19, Palpitação, Sensação de falta de ar, Redução da energia	Sim	1	4	Até 1 vez por semana	5	Às vezes	5	Não	2	Até uma vez por semana	Não se aplica	Não fumo	Não uso drogas ilícitas		Nenhum	Não
Concluí o curso de medicina em 2019 e faço residência médica	Feminino	25	Outro estado	Outro estado	Solteiro (a) / Viúvo (a) / Divorciado (a)	Sozinho (a)	Não	Não	Não pratico atividade física	PRIVADA	Nenhum sintoma	Sim	Sim	Não	Jornais e revistas científicas, Fonte oficial do Ministério da Saúde / OMS	4	Sim	Desânimo ao ir trabalhar, Irritabilidade com os colegas	Não	5	3	Mais que 4 vezes por semana	3	Às vezes	3	Sim	1	Até uma vez por semana	Até uma vez por semana	Não fumo	Não uso drogas ilícitas		Estresse pós traumático	Sim
Concluí o curso de medicina em 2020 e não faço residência médica	Masculino	26	Aracaju e região metropolitana	Outro estado	Solteiro (a) / Viúvo (a) / Divorciado (a)	Sozinho (a)	Sim	Não	2-4 vezes por semana	PÚBLICA	Nenhum sintoma	Sim	Não	Não	Televisão, Redes sociais (facebook, instagram, twitter), Whatsapp, Jornais e revistas científicas, Fonte oficial do Ministério da Saúde / OMS	4	Sim	Dificuldade para iniciar ou manter o sono, Aumento do apetite, Pensamentos recorrentes acerca dos riscos da COVID-19	Sim	3	5	Mais que 4 vezes por semana	3	Às vezes	4	Não	4	Até uma vez por semana	Até uma vez por semana	Não fumo	Não uso drogas ilícitas		Nenhum	Não
Concluí o curso de medicina em 2019 e faço residência médica	Masculino	25	Aracaju e região metropolitana	Outro estado	Solteiro (a) / Viúvo (a) / Divorciado (a)	Com familiares	Sim	Não		PÚBLICA	Nenhum sintoma	Sim	Não	Sim	Whatsapp, Jornais e revistas científicas, Fonte oficial do Ministério da Saúde / OMS	4	Sim	Aumento do apetite, Irritabilidade, Pensamentos recorrentes acerca dos riscos da COVID-19, Sensação de medo ao ir trabalhar	Sim	1	3	Mais que 4 vezes por semana	3	Frequentemente	4	Não	4	Até uma vez por semana	Não se aplica	Não fumo	Não uso drogas ilícitas	Não uso	Nenhum	Sim
Concluí o curso de medicina em 2019 e não faço residência médica	Masculino	25	Interior de Sergipe	Aracaju e região metropolitana	Namorado (a) / Noivo (a)	Com colegas	Não	Não		PÚBLICA	Nenhum sintoma	Sim	Não	Não	Fonte oficial do Ministério da Saúde / OMS	4	Sim	Pensamentos recorrentes acerca dos riscos da COVID-19, Sensação de medo ao ir trabalhar	Não	1	5	Até 1 vez por semana	4	Às vezes	5	Não	4	Até uma vez por semana	Até uma vez por semana	Não fumo	Até uma vez por semana	Maconha	Nenhum	Não
Concluí o curso de medicina em 2018 e faço residência médica	Masculino	28	Aracaju e região metropolitana	Aracaju e região metropolitana	Namorado (a) / Noivo (a)	Com familiares	Sim	Não		PÚBLICA	Nenhum sintoma	Sim	Não	Não	Televisão, Whatsapp	3	Sim	Irritabilidade, Sensação de medo ao ir trabalhar	Sim	1	4	Até 1 vez por semana	5	Frequentemente	5	Não	2	2-4 vezes por semana	Até uma vez por semana	Não fumo	Não uso drogas ilícitas		Nenhum	Não
Concluí o curso de medicina em 2019 e não faço residência médica	Masculino	28	Interior de Sergipe	Outro estado	Namorado (a) / Noivo (a)	Com colegas	Não	Não	2-4 vezes por semana	PÚBLICA	Nenhum sintoma	Sim	Não	Sim	Sites de notícias, Redes sociais (facebook, instagram, twitter), Whatsapp, Fonte oficial do Ministério da Saúde / OMS	3	Sim	Irritabilidade, Pensamentos recorrentes acerca dos riscos da COVID-19, Redução da energia, Sensação de medo ao ir trabalhar	Não	1	3	Mais que 4 vezes por semana	3	Às vezes	4	Não	2	Até uma vez por semana	Não se aplica	Não fumo	Não uso drogas ilícitas		Nenhum	Não
9 semestre em curso	Feminino	26	Interior de Sergipe	Outro estado	Solteiro (a) / Viúvo (a) / Divorciado (a)	Com colegas	Não	Não		PÚBLICA	Nenhum sintoma	Não	Não	Sim	Sites de notícias, Fonte oficial do Ministério da Saúde / OMS	3	Não	Aumento do apetite, Redução da energia	Não	3	5	2-4 vezes por semana	2	Nunca	4	Sim	2	2-4 vezes por semana	Até uma vez por semana	Não fumo	Até uma vez por semana	Maconha	Transtorno de ansiedade	Sim
12 semestre em curso	Masculino	24	Aracaju e região metropolitana	Aracaju e região metropolitana	Solteiro (a) / Viúvo (a) / Divorciado (a)	Com familiares	Não	Não		PÚBLICA	Nenhum sintoma	Sim	Não	Sim	Jornais e revistas científicas, Fonte oficial do Ministério da Saúde / OMS	4	Sim	Redução da energia	Não	1	3	Até 1 vez por semana	2	Nunca	4	Não	4	Até uma vez por semana	Não se aplica	Não fumo	Não uso drogas ilícitas		Nenhum	Não
9 semestre em curso	Masculino	24	Aracaju e região metropolitana	Aracaju e região metropolitana	Solteiro (a) / Viúvo (a) / Divorciado (a)	Com familiares	Sim	Não	Até 1 vez por semana	PRIVADA	Sintomas de infecção respiratória alta	Não	Não	Sim	Televisão, Sites de notícias, Redes sociais (facebook, instagram, twitter), Whatsapp, Jornais e revistas científicas, Fonte oficial do Ministério da Saúde / OMS	3	Sim	Redução do apetite, Irritabilidade, Pensamentos recorrentes acerca dos riscos da COVID-19, Redução da energia, Desânimo ao ir trabalhar	Sim	5	5	2-4 vezes por semana	2	Às vezes	4	Sim	2	Não bebo	Não se aplica	Não fumo	Não uso drogas ilícitas		Transtorno de ansiedade	Sim
Concluí o curso de medicina em 2019 e faço residência médica	Masculino	25	Outro estado	Aracaju e região metropolitana	Namorado (a) / Noivo (a)	Com companheiro (a)	Não	Não		PÚBLICA	Nenhum sintoma	Sim	Não	Sim	Sites de notícias, Whatsapp, Jornais e revistas científicas, Fonte oficial do Ministério da Saúde / OMS	5	Sim	Irritabilidade, Pensamentos recorrentes acerca dos riscos da COVID-19, Sensação de falta de ar, Redução da energia, Desânimo ao ir trabalhar, Sensação de medo ao ir trabalhar	Sim	2	3	2-4 vezes por semana	3	Raramente	3	Sim	2	Não bebo	Não se aplica	Não fumo	Não uso drogas ilícitas		Nenhum	Não
10 semestre em curso	Feminino	22	Aracaju e região metropolitana	Aracaju e região metropolitana	Solteiro (a) / Viúvo (a) / Divorciado (a)	Com familiares	Não	Não		PÚBLICA	Nenhum sintoma	Não	Não	Sim	Sites de notícias, Redes sociais (facebook, instagram, twitter), Fonte oficial do Ministério da Saúde / OMS	3	Sim	Dificuldade para iniciar ou manter o sono, Irritabilidade, Pensamentos recorrentes acerca dos riscos da COVID-19, Redução da energia	Sim	1	3	Mais que 4 vezes por semana	3	Raramente	5	Não	2	Até uma vez por semana	Até uma vez por semana	Não fumo	Até uma vez por semana	Maconha	Nenhum	Não
11 semestre em curso	Masculino	22	Interior de Sergipe	Interior de Sergipe	Solteiro (a) / Viúvo (a) / Divorciado (a)	Com familiares	Não	Não	Não pratico atividade física	PRIVADA	Nenhum sintoma	Não	Não	Sim	Televisão, Sites de notícias, Redes sociais (facebook, instagram, twitter), Jornais e revistas científicas, Fonte oficial do Ministério da Saúde / OMS	4	Sim	Dificuldade para iniciar ou manter o sono, Aumento do apetite, Irritabilidade, Pensamentos recorrentes acerca dos riscos da COVID-19, Redução da energia, Dores recorrentes (dor de cabeça, dor muscular, dor articular), Sensação de medo ao ir trabalhar	Sim	3	4	Mais que 4 vezes por semana	4	Às vezes	5	Sim	4	2-4 vezes por semana	2-4 vezes por semana	Não fumo	Não uso drogas ilícitas		Nenhum	Não
11 semestre em curso	Masculino	25	Aracaju e região metropolitana	Aracaju e região metropolitana	Solteiro (a) / Viúvo (a) / Divorciado (a)	Com familiares	Não	Não		PRIVADA	Nenhum sintoma	Sim	Sim	Não sei	Televisão, Sites de notícias, Redes sociais (facebook, instagram, twitter), Fonte oficial do Ministério da Saúde / OMS	3	Não sei	Dificuldade para iniciar ou manter o sono, Irritabilidade	Sim	3	2	Mais que 4 vezes por semana	3	Raramente	4	Não	3	Mais que 4 vezes por semana	2-4 vezes por semana	Não fumo	Não uso drogas ilícitas		Nenhum	Não
Concluí o curso de medicina em 2018 e faço residência médica	Feminino	26	Outro estado	Aracaju e região metropolitana	Namorado (a) / Noivo (a)	Sozinho (a)	Sim	Não	Até 1 vez por semana	PÚBLICA	Nenhum sintoma	Sim	Não	Não	Redes sociais (facebook, instagram, twitter), Jornais e revistas científicas	4	Sim	Pensamentos recorrentes acerca dos riscos da COVID-19, Palpitação, Redução da energia	Sim	3	3	Mais que 4 vezes por semana	2	Raramente	4	Sim	1	2-4 vezes por semana	Até uma vez por semana	Não fumo	Não uso drogas ilícitas		Transtorno depressivo	Sim
9 semestre em curso	Masculino	22	Interior de Sergipe	Interior de Sergipe	Solteiro (a) / Viúvo (a) / Divorciado (a)	Com colegas	Não	Não	Mais que 4 vezes por semana	PÚBLICA	Nenhum sintoma	Não	Não	Sim	Televisão, Sites de notícias, Redes sociais (facebook, instagram, twitter), Jornais e revistas científicas, Fonte oficial do Ministério da Saúde / OMS	3	Não	Dificuldade para iniciar ou manter o sono, Redução da energia, Dores recorrentes (dor de cabeça, dor muscular, dor articular)	Não	2	4	2-4 vezes por semana	3	Raramente	4	Sim	4	Até uma vez por semana	Até uma vez por semana	Não fumo	Não uso drogas ilícitas		Nenhum	Não
Concluí o curso de medicina em 2019 e faço residência médica	Masculino	27	Aracaju e região metropolitana	Interior de Sergipe	Namorado (a) / Noivo (a)	Sozinho (a)	Não	Não	Não pratico atividade física	PÚBLICA	Sintomas de infecção respiratória alta	Sim	Não	Sim	Redes sociais (facebook, instagram, twitter), Jornais e revistas científicas, Fonte oficial do Ministério da Saúde / OMS	3	Sim	Dificuldade para iniciar ou manter o sono, Aumento do apetite, Irritabilidade, Desânimo ao ir trabalhar, Sensação de medo ao ir trabalhar, medo de morrer pelo COVID-19	Sim	1	3	2-4 vezes por semana	4	Frequentemente	5	Sim	2	Até uma vez por semana	Até uma vez por semana	Não fumo	Não uso drogas ilícitas		Nenhum	Não
11 semestre em curso	Feminino	24	Aracaju e região metropolitana	Outro estado	Solteiro (a) / Viúvo (a) / Divorciado (a)	Com colegas	Não	Não	Até 1 vez por semana	PRIVADA	Nenhum sintoma	Não	Não	Sim	Televisão, Sites de notícias, Redes sociais (facebook, instagram, twitter), Fonte oficial do Ministério da Saúde / OMS	3	Sim	Nenhum dos sintomas	Sim	3	5	2-4 vezes por semana	4	Às vezes	4	Sim	3	Até uma vez por semana	Até uma vez por semana	Não fumo	Não uso drogas ilícitas		Nenhum	Não
9 semestre em curso	Feminino	23	Interior de Sergipe	Outro estado	Solteiro (a) / Viúvo (a) / Divorciado (a)	Com colegas	Sim	Não	Não pratico atividade física	PÚBLICA	Nenhum sintoma	Não	Não	Não	Televisão, Redes sociais (facebook, instagram, twitter), Fonte oficial do Ministério da Saúde / OMS	3	Sim	Dificuldade para iniciar ou manter o sono, Aumento do apetite, Pensamentos recorrentes acerca dos riscos da COVID-19	Sim	1	3	2-4 vezes por semana	5	Às vezes	5	Sim	1	Até uma vez por semana	Até uma vez por semana	Não fumo	Não uso drogas ilícitas		Transtorno de ansiedade	Sim
11 semestre em curso	Feminino	22	Aracaju e região metropolitana	Aracaju e região metropolitana	Solteiro (a) / Viúvo (a) / Divorciado (a)	Com familiares	Não	Não	Até 1 vez por semana	PRIVADA	Nenhum sintoma	Não	Não	Sim	Televisão, Sites de notícias, Redes sociais (facebook, instagram, twitter), Jornais e revistas científicas, Fonte oficial do Ministério da Saúde / OMS	3	Sim	Dificuldade para iniciar ou manter o sono, Pensamentos recorrentes acerca dos riscos da COVID-19, Redução da energia	Sim	1	3	Até 1 vez por semana	3	Às vezes	4	Sim	3	Até uma vez por semana	Até uma vez por semana	Não fumo	Não uso drogas ilícitas		Nenhum	Não
Concluí o curso de medicina em 2019 e não faço residência médica	Feminino	30	Aracaju e região metropolitana	Aracaju e região metropolitana	Solteiro (a) / Viúvo (a) / Divorciado (a)	Com familiares	Não	Não	2-4 vezes por semana	PÚBLICA	Nenhum sintoma	Sim	Sim	Não	Redes sociais (facebook, instagram, twitter), Jornais e revistas científicas, Fonte oficial do Ministério da Saúde / OMS	3	Sim	Dificuldade para iniciar ou manter o sono, Aumento do apetite, Sensação de falta de ar, Redução da energia, Disfunções sexuais (perda da libido, disfunção erétil), Dores recorrentes (dor de cabeça, dor muscular, dor articular), Desânimo ao ir trabalhar	Sim	3	4	2-4 vezes por semana	2	Raramente	4	Sim	3	2-4 vezes por semana	Não se aplica	Não fumo	Não uso drogas ilícitas		Transtorno de déficit de atenção e hiperatividade	Sim
9 semestre em curso	Feminino	24	Aracaju e região metropolitana	Interior de Sergipe	Namorado (a) / Noivo (a)	Com familiares, Com companheiro (a)	Não	Não	Não pratico atividade física	PÚBLICA	Nenhum sintoma	Sim	Não	Não	Televisão, Sites de notícias, Redes sociais (facebook, instagram, twitter), Jornais e revistas científicas, Fonte oficial do Ministério da Saúde / OMS	2	Não	Dificuldade para iniciar ou manter o sono, Aumento do apetite, Irritabilidade, Pensamentos recorrentes acerca dos riscos da COVID-19, Redução da energia, Disfunções sexuais (perda da libido, disfunção erétil), Dores recorrentes (dor de cabeça, dor muscular, dor articular), Vertigem	Sim	1	2	Até 1 vez por semana	3	Às vezes	5	Sim	2	2-4 vezes por semana	Não se aplica	Não fumo	Não uso drogas ilícitas		Transtorno de ansiedade	Não
Concluí o curso de medicina em 2018 e faço residência médica	Masculino	26	Outro estado	Aracaju e região metropolitana	Namorado (a) / Noivo (a)	Sozinho (a)	Sim	Não	Mais que 4 vezes por semana	PÚBLICA	Nenhum sintoma	Sim	Não	Sim	Televisão, Sites de notícias, Redes sociais (facebook, instagram, twitter), Jornais e revistas científicas, Fonte oficial do Ministério da Saúde / OMS	5	Sim	Nenhum dos sintomas	Não	1	5	2-4 vezes por semana	2	Nunca	4	Sim	1	Até uma vez por semana	Não se aplica	Não fumo	Não uso drogas ilícitas		Nenhum	Não
Concluí o curso de medicina em 2018 e não faço residência médica	Masculino	26	Interior de Sergipe	Interior de Sergipe	Solteiro (a) / Viúvo (a) / Divorciado (a)	Com companheiro (a)	Sim	Não	Mais que 4 vezes por semana	PÚBLICA	Sintomas de infecção respiratória alta	Sim	Não	Sim	Sites de notícias, Redes sociais (facebook, instagram, twitter), Jornais e revistas científicas, Fonte oficial do Ministério da Saúde / OMS	4	Sim	Pensamentos recorrentes acerca dos riscos da COVID-19, Disfunções sexuais (perda da libido, disfunção erétil)	Não	3	4	2-4 vezes por semana	4	Às vezes	5	Não	4	Até uma vez por semana	Não se aplica	Não fumo	Não uso drogas ilícitas		Nenhum	Não
10 semestre em curso	Feminino	24	Aracaju e região metropolitana	Aracaju e região metropolitana	Solteiro (a) / Viúvo (a) / Divorciado (a)	Com familiares	Sim	Não	Não pratico atividade física	PRIVADA	Nenhum sintoma	Não	Não	Sim	Sites de notícias, Redes sociais (facebook, instagram, twitter), Jornais e revistas científicas, Fonte oficial do Ministério da Saúde / OMS	3	Sim	Dificuldade para iniciar ou manter o sono, Redução do apetite, Aumento do apetite, Irritabilidade, Palpitação, Sensação de falta de ar, Redução da energia, Disfunções sexuais (perda da libido, disfunção erétil)	Sim	2	3	2-4 vezes por semana	2	Raramente	4	Sim	2	Até uma vez por semana	Não se aplica	Não fumo	Não uso drogas ilícitas		Transtorno de ansiedade, Transtorno Bipolar	Sim
Concluí o curso de medicina em 2019 e não faço residência médica	Feminino	27	Aracaju e região metropolitana	Aracaju e região metropolitana	Namorado (a) / Noivo (a)	Com familiares	Sim	Não		PÚBLICA	Sintomas de infecção respiratória alta	Não	Não	Não	Redes sociais (facebook, instagram, twitter), Jornais e revistas científicas, Fonte oficial do Ministério da Saúde / OMS	3	Sim	Dificuldade para iniciar ou manter o sono, Aumento do apetite, Irritabilidade, Pensamentos recorrentes acerca dos riscos da COVID-19, Palpitação, Redução da energia, Dores recorrentes (dor de cabeça, dor muscular, dor articular), Sensação de medo ao ir trabalhar	Sim	3	4	2-4 vezes por semana	4	Às vezes	4	Não sei	2	Até uma vez por semana	Não se aplica	Não fumo	Não uso drogas ilícitas		Nenhum	Não
Concluí o curso de medicina em 2018 e não faço residência médica	Masculino	29	Interior de Sergipe	Aracaju e região metropolitana	Solteiro (a) / Viúvo (a) / Divorciado (a)	Sozinho (a)	Não	Não	2-4 vezes por semana	PÚBLICA	Sintomas de infecção respiratória alta	Sim	Não	Não	Redes sociais (facebook, instagram, twitter), Jornais e revistas científicas, Fonte oficial do Ministério da Saúde / OMS	2	Sim	Dificuldade para iniciar ou manter o sono, Aumento do apetite, Irritabilidade, Pensamentos recorrentes acerca dos riscos da COVID-19, Dores recorrentes (dor de cabeça, dor muscular, dor articular), Desânimo ao ir trabalhar	Sim	5	4	2-4 vezes por semana	5	Frequentemente	1	Não	1	Até uma vez por semana	Não se aplica	Mais que 4 vezes por semana	Não uso drogas ilícitas		Transtorno de ansiedade, Transtorno depressivo	Sim
Concluí o curso de medicina em 2019 e não faço residência médica	Masculino	27	Outro estado	Outro estado	Namorado (a) / Noivo (a)	Sozinho (a)	Não	Não	Não pratico atividade física	PRIVADA	Nenhum sintoma	Sim	Não	Não	Sites de notícias, Redes sociais (facebook, instagram, twitter), Fonte oficial do Ministério da Saúde / OMS	3	Sim	Dificuldade para iniciar ou manter o sono, Pensamentos recorrentes acerca dos riscos da COVID-19, Sensação de medo ao ir trabalhar	Sim	1	2	2-4 vezes por semana	3	Raramente	5	Sim	3	Até uma vez por semana	Não se aplica	Não fumo	Não uso drogas ilícitas		Nenhum	Não
10 semestre em curso	Feminino	24	Aracaju e região metropolitana	Aracaju e região metropolitana	Namorado (a) / Noivo (a)	Com familiares	Sim	Não	2-4 vezes por semana	PRIVADA	Nenhum sintoma	Não	Sim	Sim	Redes sociais (facebook, instagram, twitter), Jornais e revistas científicas	3	Sim	Irritabilidade, Dores recorrentes (dor de cabeça, dor muscular, dor articular), Desânimo ao ir trabalhar	Sim	1	2	2-4 vezes por semana	4	Às vezes	5	Não	3	Até uma vez por semana	Não se aplica	Não fumo	Não uso drogas ilícitas		Transtorno de ansiedade, Transtorno depressivo	Não
12 semestre em curso	Feminino	25	Aracaju e região metropolitana	Aracaju e região metropolitana	Solteiro (a) / Viúvo (a) / Divorciado (a)	Com familiares	Não	Não	Não pratico atividade física	PRIVADA	Nenhum sintoma	Não	Não	Não sei	Televisão, Redes sociais (facebook, instagram, twitter)	1	Sim	Aumento do apetite, Irritabilidade, Redução da energia, Dores recorrentes (dor de cabeça, dor muscular, dor articular)	Sim	3	4	2-4 vezes por semana	4	Às vezes	3	Sim	1	Até uma vez por semana	Não se aplica	Não fumo	Não uso drogas ilícitas		Transtorno de ansiedade	Sim
10 semestre em curso	Masculino	30	Aracaju e região metropolitana	Aracaju e região metropolitana	Namorado (a) / Noivo (a)	Com familiares, Com companheiro (a)	Sim	Sim	Não pratico atividade física	PÚBLICA	Nenhum sintoma	Não	Sim	Não	Televisão, Sites de notícias, Redes sociais (facebook, instagram, twitter), Fonte oficial do Ministério da Saúde / OMS	3	Não	Aumento do apetite, Dores recorrentes (dor de cabeça, dor muscular, dor articular)	Não	3	2	Até 1 vez por semana	2	Nunca	4	Sim	2	Até uma vez por semana	Não se aplica	Não fumo	Não uso drogas ilícitas		Transtorno de ansiedade	Não
11 semestre em curso	Masculino	23	Interior de Sergipe	Interior de Sergipe	Solteiro (a) / Viúvo (a) / Divorciado (a)	Com familiares	Não	Não	Não pratico atividade física	PÚBLICA	Nenhum sintoma	Não	Não	Sim	Televisão, Sites de notícias, Redes sociais (facebook, instagram, twitter), Jornais e revistas científicas, Fonte oficial do Ministério da Saúde / OMS	2	Sim	Dificuldade para iniciar ou manter o sono, Redução do apetite	Não	1	3	Até 1 vez por semana	4	Às vezes	3	Não	2	Até uma vez por semana	Não se aplica	Não fumo	Não uso drogas ilícitas		Transtorno de ansiedade, Transtorno depressivo	Não
11 semestre em curso	Feminino	23	Interior de Sergipe	Interior de Sergipe	Namorado (a) / Noivo (a)	Com familiares	Sim	Não		PÚBLICA	Nenhum sintoma	Sim	Não	Não	Televisão, Redes sociais (facebook, instagram, twitter), Jornais e revistas científicas, Fonte oficial do Ministério da Saúde / OMS	4	Sim	Dificuldade para iniciar ou manter o sono, Irritabilidade, Pensamentos recorrentes acerca dos riscos da COVID-19, Dores recorrentes (dor de cabeça, dor muscular, dor articular)	Sim	2	4	Até 1 vez por semana	4	Frequentemente	5	Sim	3	Até uma vez por semana	Não se aplica	Não fumo	Não uso drogas ilícitas		Transtorno de ansiedade	Sim
9 semestre em curso	Feminino	26	Interior de Sergipe	Outro estado	Namorado (a) / Noivo (a)	Com colegas	Não	Não	Até 1 vez por semana	PÚBLICA	Nenhum sintoma	Não	Não	Não	Televisão, Redes sociais (facebook, instagram, twitter), Fonte oficial do Ministério da Saúde / OMS	2	Sim	Dificuldade para iniciar ou manter o sono, Aumento do apetite, Irritabilidade, Pensamentos recorrentes acerca dos riscos da COVID-19, Palpitação, Sensação de falta de ar	Sim	1	5	Até 1 vez por semana	4	Raramente	1	Sim	1	Até uma vez por semana	Não se aplica	Não fumo	Não uso drogas ilícitas		Transtorno de ansiedade, Transtorno depressivo	Não
Concluí o curso de medicina em 2019 e não faço residência médica	Feminino	25	Aracaju e região metropolitana	Aracaju e região metropolitana	Solteiro (a) / Viúvo (a) / Divorciado (a)	Com familiares	Sim	Não	2-4 vezes por semana	PRIVADA	Nenhum sintoma	Sim	Não	Não	Redes sociais (facebook, instagram, twitter), Jornais e revistas científicas, Fonte oficial do Ministério da Saúde / OMS	2	Sim	Nenhum dos sintomas	Não	5	5	Mais que 4 vezes por semana	1	Nunca	4	Não	2	Até uma vez por semana	Não se aplica	Não fumo	Não uso drogas ilícitas		Nenhum	Não
9 semestre em curso	Feminino	21	Interior de Sergipe	Interior de Sergipe	Namorado (a) / Noivo (a)	Com familiares	Sim	Não		PÚBLICA	Nenhum sintoma	Não	Não	Não sei	Redes sociais (facebook, instagram, twitter), Fonte oficial do Ministério da Saúde / OMS	4	Sim	Dificuldade para iniciar ou manter o sono, Aumento do apetite, Irritabilidade, Pensamentos recorrentes acerca dos riscos da COVID-19, Redução da energia	Não sei	2	5	Mais que 4 vezes por semana	3	Às vezes	5	Sim	3	Até uma vez por semana	Não se aplica	Não fumo	Não uso drogas ilícitas		Nenhum	Não
11 semestre em curso	Masculino	24	Aracaju e região metropolitana	Aracaju e região metropolitana	Solteiro (a) / Viúvo (a) / Divorciado (a)	Com familiares	Sim	Não	2-4 vezes por semana	PRIVADA	Nenhum sintoma	Não	Não	Sim	Sites de notícias, Redes sociais (facebook, instagram, twitter), Jornais e revistas científicas, Fonte oficial do Ministério da Saúde / OMS	3	Sim	Irritabilidade, Pensamentos recorrentes acerca dos riscos da COVID-19, Dores recorrentes (dor de cabeça, dor muscular, dor articular)	Sim	2	2	Mais que 4 vezes por semana	4	Às vezes	4	Sim	2	Até uma vez por semana	Não se aplica	Não fumo	Não uso drogas ilícitas		Nenhum	Não
10 semestre em curso	Feminino	23	Aracaju e região metropolitana	Aracaju e região metropolitana	Solteiro (a) / Viúvo (a) / Divorciado (a)	Com familiares	Não	Não	Até 1 vez por semana	PRIVADA	Nenhum sintoma	Não	Não	Não	Televisão, Sites de notícias, Redes sociais (facebook, instagram, twitter)	4	Sim	Irritabilidade, Pensamentos recorrentes acerca dos riscos da COVID-19, Redução da energia, Sensação de medo ao ir trabalhar	Sim	4	4	Mais que 4 vezes por semana			4	Sim	3	Até uma vez por semana	Não se aplica	Não fumo	Não uso drogas ilícitas		Transtorno de ansiedade	Sim
11 semestre em curso	Masculino	24	Aracaju e região metropolitana	Aracaju e região metropolitana	Solteiro (a) / Viúvo (a) / Divorciado (a)	Com familiares	Sim	Não	2-4 vezes por semana	PRIVADA	Sintomas de infecção respiratória alta	Não	Não	Sim	Televisão, Sites de notícias, Redes sociais (facebook, instagram, twitter), Jornais e revistas científicas, Fonte oficial do Ministério da Saúde / OMS	4	Sim	Pensamentos recorrentes acerca dos riscos da COVID-19, Disfunções sexuais (perda da libido, disfunção erétil)	Sim	4	3	Não faço contato	4	Às vezes	3	Não	3	Até uma vez por semana	Não se aplica	Não fumo	Não uso drogas ilícitas		Nenhum	Não
10 semestre em curso	Feminino	25	Aracaju e região metropolitana	Aracaju e região metropolitana	Solteiro (a) / Viúvo (a) / Divorciado (a)	Com familiares	Sim	Não	Não pratico atividade física	PRIVADA	Nenhum sintoma	Não	Não	Não sei	Sites de notícias, Redes sociais (facebook, instagram, twitter), Jornais e revistas científicas, Fonte oficial do Ministério da Saúde / OMS	2	Sim	Nenhum dos sintomas	Sim	1	1	Não faço contato	3	Às vezes	4	Sim	2	Até uma vez por semana	Não se aplica	Não fumo	Não uso drogas ilícitas		Transtorno de ansiedade	Não
12 semestre em curso	Masculino	24	Aracaju e região metropolitana	Aracaju e região metropolitana	Namorado (a) / Noivo (a)	Com familiares	Não	Não	Não pratico atividade física	PÚBLICA	Nenhum sintoma	Não	Não	Sim	Televisão, Sites de notícias, Redes sociais (facebook, instagram, twitter), Jornais e revistas científicas, Fonte oficial do Ministério da Saúde / OMS	3	Não	Pensamentos recorrentes acerca dos riscos da COVID-19	Não	2	2	2-4 vezes por semana	2	Raramente	3	Sim	1	Não bebo	Não se aplica	Não fumo	Não uso drogas ilícitas			Não
11 semestre em curso	Feminino	32	Interior de Sergipe	Aracaju e região metropolitana	Namorado (a) / Noivo (a)	Sozinho (a)	Não	Não	2-4 vezes por semana	PÚBLICA	Nenhum sintoma	Não	Sim	Sim	Televisão, Sites de notícias, Redes sociais (facebook, instagram, twitter), Jornais e revistas científicas, Fonte oficial do Ministério da Saúde / OMS	2	Sim	Dificuldade para iniciar ou manter o sono, Aumento do apetite	Não	1	2	2-4 vezes por semana	4	Às vezes	4	Sim	1	Não bebo	Não se aplica	Não fumo	Não uso drogas ilícitas		Nenhum	Não
9 semestre em curso	Masculino	23	Interior de Sergipe	Outro estado	Solteiro (a) / Viúvo (a) / Divorciado (a)	Com colegas	Sim	Não	Mais que 4 vezes por semana	PÚBLICA	Nenhum sintoma	Não	Não	Sim	Redes sociais (facebook, instagram, twitter), Jornais e revistas científicas, Fonte oficial do Ministério da Saúde / OMS	3	Sim	Aumento do apetite, Irritabilidade	Não	4	2	2-4 vezes por semana	4	Às vezes	4	Não	2	Não bebo	Não se aplica	Não fumo	Não uso drogas ilícitas		Nenhum	Não
9 semestre em curso	Feminino	23	Aracaju e região metropolitana	Aracaju e região metropolitana	Solteiro (a) / Viúvo (a) / Divorciado (a)	Com familiares	Não	Não	Até 1 vez por semana	PRIVADA	Nenhum sintoma	Não	Não	Não sei	Redes sociais (facebook, instagram, twitter), Fonte oficial do Ministério da Saúde / OMS	2	Não sei	Dificuldade para iniciar ou manter o sono, Irritabilidade	Não sei	2	3	2-4 vezes por semana	3	Nunca	5	Sim	2	Não bebo	Não se aplica	Não fumo	Não uso drogas ilícitas		Nenhum	Não
11 semestre em curso	Feminino	22	Aracaju e região metropolitana	Aracaju e região metropolitana	Namorado (a) / Noivo (a)	Com familiares	Sim	Não	Até 1 vez por semana	PRIVADA	Nenhum sintoma	Não	Não	Não sei	Redes sociais (facebook, instagram, twitter), Jornais e revistas científicas, Fonte oficial do Ministério da Saúde / OMS	3	Sim	Irritabilidade, Pensamentos recorrentes acerca dos riscos da COVID-19, Palpitação	Não sei	3	5	2-4 vezes por semana	4	Raramente	5	Sim	2	Não bebo	Não se aplica	Não fumo	Não uso drogas ilícitas		Nenhum	Sim
10 semestre em curso	Feminino	23	Interior de Sergipe	Interior de Sergipe	Namorado (a) / Noivo (a)	Com familiares	Não	Não	Até 1 vez por semana	PRIVADA	Nenhum sintoma	Não	Não	Sim	Televisão, Redes sociais (facebook, instagram, twitter), Jornais e revistas científicas, Fonte oficial do Ministério da Saúde / OMS	2	Sim	Dificuldade para iniciar ou manter o sono, Aumento do apetite, Irritabilidade, Pensamentos recorrentes acerca dos riscos da COVID-19, Sensação de falta de ar, Redução da energia	Sim	3	4	2-4 vezes por semana	5	Frequentemente	5	Sim	1	Não bebo	Não se aplica	Não fumo	Não uso drogas ilícitas		Transtorno de ansiedade	Não
9 semestre em curso	Feminino	25	Interior de Sergipe	Outro estado	Namorado (a) / Noivo (a)	Com colegas	Não	Não	Não pratico atividade física	PÚBLICA	Nenhum sintoma	Não	Não	Sim	Redes sociais (facebook, instagram, twitter), Jornais e revistas científicas, Fonte oficial do Ministério da Saúde / OMS	3	Sim	Aumento do apetite, Redução da energia	Sim	3	2	2-4 vezes por semana	3	Raramente	4	Sim	1	Não bebo	Não se aplica	Não fumo	Não uso drogas ilícitas		Nenhum	Não
9 semestre em curso	Feminino	21	Interior de Sergipe	Interior de Sergipe	Namorado (a) / Noivo (a)	Com familiares	Não	Não		PÚBLICA	Nenhum sintoma	Sim	Não	Sim	Televisão, Sites de notícias, Redes sociais (facebook, instagram, twitter), Fonte oficial do Ministério da Saúde / OMS	5	Sim	Irritabilidade, Pensamentos recorrentes acerca dos riscos da COVID-19, Redução da energia	Sim	2	4	2-4 vezes por semana	4	Às vezes	5	Sim	3	Não bebo	Não se aplica	Não fumo	Não uso drogas ilícitas		Nenhum	Não
9 semestre em curso	Feminino	25	Aracaju e região metropolitana	Aracaju e região metropolitana	Namorado (a) / Noivo (a)	Com familiares	Não	Não		PÚBLICA	Nenhum sintoma	Não	Não	Não sei	Televisão, Redes sociais (facebook, instagram, twitter), Fonte oficial do Ministério da Saúde / OMS	2	Sim	Dificuldade para iniciar ou manter o sono, Aumento do apetite, Irritabilidade, Pensamentos recorrentes acerca dos riscos da COVID-19, Redução da energia, Dores recorrentes (dor de cabeça, dor muscular, dor articular)	Sim	2	3	2-4 vezes por semana	4	Às vezes	5	Não	1	Não bebo	Não se aplica	Não fumo	Não uso drogas ilícitas		Nenhum	Não
9 semestre em curso	Masculino	22	Interior de Sergipe	Aracaju e região metropolitana	Namorado (a) / Noivo (a)	Com colegas	Sim	Não	2-4 vezes por semana	PÚBLICA	Sintomas de infecção respiratória alta	Não	Não	Sim	Redes sociais (facebook, instagram, twitter), Jornais e revistas científicas, Fonte oficial do Ministério da Saúde / OMS	3	Sim	Dificuldade para iniciar ou manter o sono, Redução do apetite, Aumento do apetite, Irritabilidade, Redução da energia, Dores recorrentes (dor de cabeça, dor muscular, dor articular)	Não	1	1	Até 1 vez por semana	1	Nunca	3	Sim	1	Não bebo	Não se aplica	Não fumo	Não uso drogas ilícitas		Nenhum	Não
11 semestre em curso	Masculino	25	Aracaju e região metropolitana	Aracaju e região metropolitana	Solteiro (a) / Viúvo (a) / Divorciado (a)	Com familiares	Sim	Não	Não pratico atividade física	PÚBLICA	Nenhum sintoma	Não	Não	Não sei	Sites de notícias, Redes sociais (facebook, instagram, twitter)	2	Sim	Dificuldade para iniciar ou manter o sono, Redução do apetite, Redução da energia, Desânimo ao ir trabalhar	Não sei	1	1	Até 1 vez por semana	2	Nunca	4	Não	1	Não bebo	Não se aplica	Não fumo	Não uso drogas ilícitas		Transtorno depressivo	Sim
11 semestre em curso	Masculino	22	Aracaju e região metropolitana	Interior de Sergipe	Solteiro (a) / Viúvo (a) / Divorciado (a)	Com familiares	Não	Não	2-4 vezes por semana	PRIVADA	Nenhum sintoma	Não	Não	Não	Televisão, Sites de notícias, Redes sociais (facebook, instagram, twitter), Jornais e revistas científicas, Fonte oficial do Ministério da Saúde / OMS	2	Sim	Pensamentos recorrentes acerca dos riscos da COVID-19, Palpitação, Redução da energia, Dores recorrentes (dor de cabeça, dor muscular, dor articular)	Sim	1	4	Até 1 vez por semana	5	Frequentemente	5	Sim	3	Não bebo	Não se aplica	Não fumo	Não uso drogas ilícitas		Transtorno de ansiedade, Fobia social	Sim
11 semestre em curso	Feminino	24	Aracaju e região metropolitana	Aracaju e região metropolitana	Solteiro (a) / Viúvo (a) / Divorciado (a)	Sozinho (a)	Sim	Não	Mais que 4 vezes por semana	PÚBLICA	Nenhum sintoma	Não	Não	Não	Redes sociais (facebook, instagram, twitter), Jornais e revistas científicas, Fonte oficial do Ministério da Saúde / OMS	3	Sim	Dificuldade para iniciar ou manter o sono, Pensamentos recorrentes acerca dos riscos da COVID-19	Sim	3	4	Até 1 vez por semana	5	Frequentemente	5	Sim	4	Não bebo	Não se aplica	Não fumo	Não uso drogas ilícitas		Transtorno de ansiedade	Não
10 semestre em curso	Feminino	27	Aracaju e região metropolitana	Aracaju e região metropolitana	Solteiro (a) / Viúvo (a) / Divorciado (a)	Com familiares	Não	Não	Não pratico atividade física	PRIVADA	Nenhum sintoma	Sim	Não	Sim	Televisão, Sites de notícias, Redes sociais (facebook, instagram, twitter), Jornais e revistas científicas, Fonte oficial do Ministério da Saúde / OMS	1	Sim	Irritabilidade	Não	2	5	Mais que 4 vezes por semana	4	Às vezes	4	Sim	1	Não bebo	Não se aplica	Não fumo	Não uso drogas ilícitas		Nenhum	Não
9 semestre em curso	Masculino	23	Aracaju e região metropolitana	Aracaju e região metropolitana	Solteiro (a) / Viúvo (a) / Divorciado (a)	Com familiares	Não	Não	Mais que 4 vezes por semana	PRIVADA	Sintomas de infecção respiratória alta	Não	Não	Sim	Sites de notícias, Redes sociais (facebook, instagram, twitter), Jornais e revistas científicas, Fonte oficial do Ministério da Saúde / OMS	4	Não	Dificuldade para iniciar ou manter o sono, Irritabilidade, Pensamentos recorrentes acerca dos riscos da COVID-19, Sensação de medo ao ir trabalhar	Sim	5	5	Mais que 4 vezes por semana	3	Às vezes	5	Sim	4	Não bebo	Não se aplica	Não fumo	Não uso drogas ilícitas		Nenhum	Não
9 semestre em curso	Feminino	23	Interior de Sergipe	Outro estado	Namorado (a) / Noivo (a)	Com companheiro (a)	Sim	Não		PÚBLICA	Nenhum sintoma	Não	Não	Não	Televisão, Sites de notícias, Redes sociais (facebook, instagram, twitter), Jornais e revistas científicas, Fonte oficial do Ministério da Saúde / OMS	3	Sim	Dificuldade para iniciar ou manter o sono, Irritabilidade, Redução da energia, Desânimo ao ir trabalhar	Sim	3	3	Mais que 4 vezes por semana	4	Raramente	4	Sim	3	Não bebo	Não se aplica	Não fumo	Não uso drogas ilícitas		Nenhum	Não
9 semestre em curso	Feminino	23	Aracaju e região metropolitana	Aracaju e região metropolitana	Namorado (a) / Noivo (a)	Com familiares	Sim	Não	Não pratico atividade física	PRIVADA	Nenhum sintoma	Não	Não	Não sei	Televisão, Sites de notícias, Redes sociais (facebook, instagram, twitter), Jornais e revistas científicas, Fonte oficial do Ministério da Saúde / OMS	4	Sim	Dificuldade para iniciar ou manter o sono, Aumento do apetite, Irritabilidade, Pensamentos recorrentes acerca dos riscos da COVID-19, Redução da energia, Dores recorrentes (dor de cabeça, dor muscular, dor articular)	Sim	3	3	Mais que 4 vezes por semana	3	Raramente	5	Sim	3	Não bebo	Não se aplica	Não fumo	Não uso drogas ilícitas		Nenhum	Não
9 semestre em curso	Feminino	23	Aracaju e região metropolitana	Outro estado	Solteiro (a) / Viúvo (a) / Divorciado (a)	Sozinho (a)	Não	Não	Mais que 4 vezes por semana	PÚBLICA	Nenhum sintoma	Sim	Não	Sim	Televisão, Sites de notícias, Redes sociais (facebook, instagram, twitter), Jornais e revistas científicas, Fonte oficial do Ministério da Saúde / OMS	2	Sim	Aumento do apetite, Pensamentos recorrentes acerca dos riscos da COVID-19, Redução da energia	Sim	1	3	Mais que 4 vezes por semana	3	Às vezes	4	Não	2	Não bebo	Não se aplica	Não fumo	Não uso drogas ilícitas		Transtorno de ansiedade, Transtorno depressivo	Sim
9 semestre em curso	Feminino	23	Outro estado	Outro estado	Namorado (a) / Noivo (a)	Com familiares	Não	Não	Não pratico atividade física	PÚBLICA	Nenhum sintoma	Não	Não	Sim	Televisão, Redes sociais (facebook, instagram, twitter), Jornais e revistas científicas, Fonte oficial do Ministério da Saúde / OMS	3	Sim	Irritabilidade, Pensamentos recorrentes acerca dos riscos da COVID-19, Redução da energia	Sim	3	2	Mais que 4 vezes por semana	3	Raramente	5	Sim	1	Não bebo	Não se aplica	Não fumo	Não uso drogas ilícitas		Nenhum	Não
11 semestre em curso	Feminino	27	Aracaju e região metropolitana	Aracaju e região metropolitana	Namorado (a) / Noivo (a)	Com familiares	Sim	Não	Não pratico atividade física	PRIVADA	Sintomas de infecção respiratória alta	Sim	Não	Sim	Televisão, Redes sociais (facebook, instagram, twitter), Jornais e revistas científicas, Fonte oficial do Ministério da Saúde / OMS	2	Sim	Dificuldade para iniciar ou manter o sono, Irritabilidade, Pensamentos recorrentes acerca dos riscos da COVID-19, Palpitação, Sudorese, Redução da energia, Dores recorrentes (dor de cabeça, dor muscular, dor articular)	Sim	2	5	Mais que 4 vezes por semana	4	Às vezes	5	Sim	5	Não bebo	Não se aplica	Não fumo	Não uso drogas ilícitas		Transtorno de ansiedade	Sim
11 semestre em curso	Feminino	23	Aracaju e região metropolitana	Aracaju e região metropolitana	Solteiro (a) / Viúvo (a) / Divorciado (a)	Com familiares	Sim	Não	Mais que 4 vezes por semana	PRIVADA	Nenhum sintoma	Sim	Sim	Não sei	Sites de notícias, Redes sociais (facebook, instagram, twitter), Jornais e revistas científicas, Fonte oficial do Ministério da Saúde / OMS	3	Sim	Dificuldade para iniciar ou manter o sono, Aumento do apetite, Pensamentos recorrentes acerca dos riscos da COVID-19, Redução da energia, Dores recorrentes (dor de cabeça, dor muscular, dor articular)	Sim	2	5	Mais que 4 vezes por semana	5	Frequentemente	5	Não	2	Não bebo	Não se aplica	Não fumo	Não uso drogas ilícitas		Transtorno de ansiedade	Não
11 semestre em curso	Feminino	23	Interior de Sergipe	Outro estado	Solteiro (a) / Viúvo (a) / Divorciado (a)	Sozinho (a)	Sim	Não		PÚBLICA	Nenhum sintoma	Não	Não	Sim	Sites de notícias, Redes sociais (facebook, instagram, twitter), Jornais e revistas científicas, Fonte oficial do Ministério da Saúde / OMS	4	Sim	Irritabilidade, Pensamentos recorrentes acerca dos riscos da COVID-19, Redução da energia, Desânimo ao ir trabalhar, Sensação de medo ao ir trabalhar	Sim	2	5	Mais que 4 vezes por semana	3	Raramente	3	Não	4	Não bebo	Não se aplica	Não fumo	Não uso drogas ilícitas		Nenhum	Não
11 semestre em curso	Masculino	24	Interior de Sergipe	Outro estado	Solteiro (a) / Viúvo (a) / Divorciado (a)	Sozinho (a)	Não	Não	Não pratico atividade física	PÚBLICA	Nenhum sintoma	Não	Não	Sim	Sites de notícias, Redes sociais (facebook, instagram, twitter), Jornais e revistas científicas, Fonte oficial do Ministério da Saúde / OMS	3	Sim	Dificuldade para iniciar ou manter o sono, Redução do apetite, Irritabilidade, Pensamentos recorrentes acerca dos riscos da COVID-19, Palpitação, Redução da energia, Dores recorrentes (dor de cabeça, dor muscular, dor articular)	Sim	2	4	Mais que 4 vezes por semana	3	Às vezes	5	Sim	2	Não bebo	Não se aplica	Não fumo	Não uso drogas ilícitas		Nenhum	Não
10 semestre em curso	Feminino	42	Aracaju e região metropolitana	Outro estado	Casado (a) / União estável	Com companheiro (a)	Não	Não		PRIVADA	Nenhum sintoma	Sim	Não	Sim	Redes sociais (facebook, instagram, twitter), Jornais e revistas científicas, Fonte oficial do Ministério da Saúde / OMS	5	Sim	Aumento do apetite, Pensamentos recorrentes acerca dos riscos da COVID-19, Sensação de medo ao ir trabalhar	Sim	4	2	Mais que 4 vezes por semana	4	Raramente	4	Sim	5	Não bebo	Não se aplica	Não fumo	Não uso drogas ilícitas		Transtorno de ansiedade	Sim
11 semestre em curso	Feminino	27	Aracaju e região metropolitana	Aracaju e região metropolitana	Namorado (a) / Noivo (a)	Com familiares	Não	Não	Não pratico atividade física	PRIVADA	Nenhum sintoma	Não	Não	Sim	Televisão, Sites de notícias, Redes sociais (facebook, instagram, twitter), Fonte oficial do Ministério da Saúde / OMS	2	Sim	Dificuldade para iniciar ou manter o sono, Redução do apetite, Irritabilidade, Disfunções sexuais (perda da libido, disfunção erétil)	Sim	3	5	Mais que 4 vezes por semana	3	Raramente	4	Não	3	Não bebo	Não se aplica	Não fumo	Não uso drogas ilícitas		Transtorno de ansiedade, Transtorno depressivo	Sim
9 semestre em curso	Masculino	25	Aracaju e região metropolitana	Aracaju e região metropolitana	Solteiro (a) / Viúvo (a) / Divorciado (a)	Com familiares	Sim	Não	Não pratico atividade física	PRIVADA	Sintomas de infecção respiratória alta	Não	Não	Não	Sites de notícias, Redes sociais (facebook, instagram, twitter), Jornais e revistas científicas	2	Sim	Dificuldade para iniciar ou manter o sono, Aumento do apetite, Irritabilidade, Redução da energia, Sensação de medo ao ir trabalhar	Sim	2	4	Mais que 4 vezes por semana	4	Às vezes	5	Sim	1	Não bebo	Não se aplica	Não fumo	Não uso drogas ilícitas		Nenhum	Não
10 semestre em curso	Feminino	23	Interior de Sergipe	Interior de Sergipe	Solteiro (a) / Viúvo (a) / Divorciado (a)	Com familiares	Não	Não	Até 1 vez por semana	PRIVADA	Nenhum sintoma	Não	Não	Sim	Televisão, Redes sociais (facebook, instagram, twitter)	1	Sim	Aumento do apetite, Pensamentos recorrentes acerca dos riscos da COVID-19, Sensação de medo ao ir trabalhar	Sim	2	1	Mais que 4 vezes por semana	5	Às vezes	5	Sim	1	Não bebo	Não se aplica	Não fumo	Não uso drogas ilícitas		Transtorno de ansiedade	Não
10 semestre em curso	Masculino	23	Aracaju e região metropolitana	Aracaju e região metropolitana	Solteiro (a) / Viúvo (a) / Divorciado (a)	Com familiares	Sim	Não	Mais que 4 vezes por semana	PÚBLICA	Nenhum sintoma	Não	Não	Sim	Televisão, Redes sociais (facebook, instagram, twitter), Jornais e revistas científicas, Fonte oficial do Ministério da Saúde / OMS	2	Não	Nenhum dos sintomas	Sim	1	1	Não faço contato	2	Raramente	3	Não	3	Não bebo	Não se aplica	Não fumo	Não uso drogas ilícitas		Nenhum	Não
11 semestre em curso	Masculino	26	Aracaju e região metropolitana	Aracaju e região metropolitana	Solteiro (a) / Viúvo (a) / Divorciado (a)	Com familiares	Sim	Não		PRIVADA	Nenhum sintoma	Não	Não	Não	Televisão, Whatsapp, Fonte oficial do Ministério da Saúde / OMS	3	Sim	Dificuldade para iniciar ou manter o sono, Aumento do apetite, Irritabilidade, Pensamentos recorrentes acerca dos riscos da COVID-19, Redução da energia, Desânimo ao ir trabalhar, Sensação de medo ao ir trabalhar	Sim	4	4	2-4 vezes por semana	3	Às vezes	5	Sim	3	Não bebo	Não se aplica	Mais que 4 vezes por semana	2-4 vezes por semana	Maconha	Nenhum	Não
11 semestre em curso	Feminino	24	Aracaju e região metropolitana	Aracaju e região metropolitana	Namorado (a) / Noivo (a)	Com familiares	Sim	Não	Não pratico atividade física	PRIVADA	Nenhum sintoma	Não	Sim	Não	Televisão, Whatsapp, Jornais e revistas científicas	2	Sim	Dificuldade para iniciar ou manter o sono, Tosse	Não	2	5	Mais que 4 vezes por semana	3	Raramente	5	Sim	2	Não bebo	Não se aplica	Não fumo	2-4 vezes por semana		Nenhum	Não
Concluí o curso de medicina em 2019 e não faço residência médica	Feminino	21	Interior de Sergipe	Outro estado	Solteiro (a) / Viúvo (a) / Divorciado (a)	Sozinho (a)	Não	Não		PÚBLICA	Nenhum sintoma	Sim	Não	Sim	Whatsapp, Jornais e revistas científicas, Fonte oficial do Ministério da Saúde / OMS	5	Sim	Dificuldade para iniciar ou manter o sono, Aumento do apetite, Irritabilidade, Pensamentos recorrentes acerca dos riscos da COVID-19, Redução da energia, Dores recorrentes (dor de cabeça, dor muscular, dor articular), Sensação de medo ao ir trabalhar	Sim	4	4	Mais que 4 vezes por semana	5	Frequentemente	5	Sim	3	2-4 vezes por semana	Até uma vez por semana	Não fumo	Até uma vez por semana		Nenhum	Não
9 semestre em curso	Masculino	23	Aracaju e região metropolitana	Outro estado	Solteiro (a) / Viúvo (a) / Divorciado (a)	Sozinho (a)	Sim	Não	Até 1 vez por semana	PÚBLICA	Nenhum sintoma	Não	Não	Não	Sites de notícias, Whatsapp, Fonte oficial do Ministério da Saúde / OMS	2	Não	Dificuldade para iniciar ou manter o sono, Aumento do apetite, Irritabilidade, Palpitação, Sudorese, Sensação de falta de ar, Redução da energia	Não	1	2	Até 1 vez por semana	2	Nunca	4	Sim	2	Até uma vez por semana	Não se aplica	Não fumo	Até uma vez por semana	Maconha	Transtorno de ansiedade, Transtorno depressivo, Tdah, bulimia, anorexia	Sim
Concluí o curso de medicina em 2018 e não faço residência médica	Feminino	28	Outro estado	Aracaju e região metropolitana	Casado (a) / União estável	Com companheiro (a)	Não	Sim	2-4 vezes por semana	PRIVADA	Nenhum sintoma	Sim	Não	Sim	Televisão, Sites de notícias, Whatsapp, Fonte oficial do Ministério da Saúde / OMS	5	Sim	Aumento do apetite, Irritabilidade, Desânimo ao ir trabalhar	Sim	1	2	2-4 vezes por semana	2	Nunca	2	Sim	1	2-4 vezes por semana	Até uma vez por semana	Não fumo	Não uso drogas ilícitas		Nenhum	Não
9 semestre em curso	Masculino	23	Aracaju e região metropolitana	Aracaju e região metropolitana	Solteiro (a) / Viúvo (a) / Divorciado (a)	Com familiares	Não	Não	Não pratico atividade física	PÚBLICA	Nenhum sintoma	Não	Não	Sim	Sites de notícias, Whatsapp, Jornais e revistas científicas	4	Não	Nenhum dos sintomas	Sim	3	4	Não faço contato	3	Nunca	4	Sim	1	2-4 vezes por semana	Até uma vez por semana	Não fumo	Não uso drogas ilícitas		Nenhum	Não
Concluí o curso de medicina em 2019 e não faço residência médica	Feminino	28	Interior de Sergipe	Aracaju e região metropolitana	Casado (a) / União estável	Com companheiro (a)	Não	Não	Não pratico atividade física	PÚBLICA	Nenhum sintoma	Sim	Não	Não sei	Whatsapp, Jornais e revistas científicas, Fonte oficial do Ministério da Saúde / OMS	4	Sim	Pensamentos recorrentes acerca dos riscos da COVID-19, Desânimo ao ir trabalhar	Não sei	3	2	2-4 vezes por semana	3	Às vezes	4	Sim	3	Até uma vez por semana	Não se aplica	Não fumo	Não uso drogas ilícitas		Nenhum	Não
Concluí o curso de medicina em 2019 e não faço residência médica	Masculino	26	Interior de Sergipe	Outro estado	Namorado (a) / Noivo (a)	Com companheiro (a)	Não	Não	Não pratico atividade física	PÚBLICA	Nenhum sintoma	Não	Não	Sim	Whatsapp, Jornais e revistas científicas, Fonte oficial do Ministério da Saúde / OMS	3	Sim	Irritabilidade, Pensamentos recorrentes acerca dos riscos da COVID-19, Redução da energia, Desânimo ao ir trabalhar, Sensação de medo ao ir trabalhar	Sim	1	2	Até 1 vez por semana	4	Às vezes	5	Não sei	3	Até uma vez por semana	Não se aplica	Não fumo	Não uso drogas ilícitas		Nenhum	Não
Concluí o curso de medicina em 2020 e faço residência médica	Masculino	35	Outro estado	Aracaju e região metropolitana	Solteiro (a) / Viúvo (a) / Divorciado (a)	Sozinho (a)	Não	Não	Não pratico atividade física	PÚBLICA	Sintomas de infecção respiratória alta	Sim	Sim	Não sei	Sites de notícias, Whatsapp, Jornais e revistas científicas, Fonte oficial do Ministério da Saúde / OMS	3	Sim	Dificuldade para iniciar ou manter o sono, Pensamentos recorrentes acerca dos riscos da COVID-19, Palpitação, Sensação de falta de ar, Redução da energia, Dores recorrentes (dor de cabeça, dor muscular, dor articular), Desânimo ao ir trabalhar, Sensação de medo ao ir trabalhar	Sim	4	4	Mais que 4 vezes por semana	5	O tempo todo	5	Sim	2	Até uma vez por semana	Não se aplica	Não fumo	Não uso drogas ilícitas		Nenhum	Não
Concluí o curso de medicina em 2019 e não faço residência médica	Feminino	28	Aracaju e região metropolitana	Aracaju e região metropolitana	Solteiro (a) / Viúvo (a) / Divorciado (a)	Com familiares	Sim	Não	Mais que 4 vezes por semana	PRIVADA	Nenhum sintoma	Sim	Não	Não sei	Whatsapp, Jornais e revistas científicas, Fonte oficial do Ministério da Saúde / OMS	3	Sim	Pensamentos recorrentes acerca dos riscos da COVID-19, Sensação de medo ao ir trabalhar	Sim	2	5	Mais que 4 vezes por semana	3	Às vezes	4	Não	1	Até uma vez por semana	Não se aplica	Não fumo	Não uso drogas ilícitas		Nenhum	Não
Concluí o curso de medicina em 2019 e faço residência médica	Feminino	28	Aracaju e região metropolitana	Aracaju e região metropolitana	Namorado (a) / Noivo (a)	Com familiares	Sim	Não		PÚBLICA	Nenhum sintoma	Sim	Não	Não	Whatsapp, Jornais e revistas científicas	3	Sim	Nenhum dos sintomas	Sim	2	4	Mais que 4 vezes por semana	4	Às vezes	5	Sim	1	Até uma vez por semana	Não se aplica	Não fumo	Não uso drogas ilícitas		Transtorno de ansiedade	Não
12 semestre em curso	Masculino	26	Aracaju e região metropolitana	Aracaju e região metropolitana	Solteiro (a) / Viúvo (a) / Divorciado (a)	Com familiares	Não	Não		PÚBLICA	Nenhum sintoma	Não	Não	Sim	Whatsapp, Jornais e revistas científicas, Fonte oficial do Ministério da Saúde / OMS	3	Sim	Dificuldade para iniciar ou manter o sono, Aumento do apetite, Pensamentos recorrentes acerca dos riscos da COVID-19	Não sei	2	4	2-4 vezes por semana	4	Frequentemente	4	Sim	3	Não bebo	Não se aplica	Não fumo	Não uso drogas ilícitas			Não
Concluí o curso de medicina em 2020 e não faço residência médica	Masculino	24	Interior de Sergipe	Outro estado	Solteiro (a) / Viúvo (a) / Divorciado (a)	Sozinho (a)	Não	Não	Não pratico atividade física	PÚBLICA	Nenhum sintoma	Sim	Não	Sim	Televisão, Whatsapp, Jornais e revistas científicas, Fonte oficial do Ministério da Saúde / OMS	3	Sim	Dificuldade para iniciar ou manter o sono, Aumento do apetite, Irritabilidade, Pensamentos recorrentes acerca dos riscos da COVID-19, Sensação de medo ao ir trabalhar	Sim	4	4	2-4 vezes por semana	4	Frequentemente	4	Não sei	5	Não bebo	Não se aplica	Não fumo	Não uso drogas ilícitas		Nenhum	Não
Concluí o curso de medicina em 2018 e faço residência médica	Feminino	28	Outro estado	Interior de Sergipe	Solteiro (a) / Viúvo (a) / Divorciado (a)	Sozinho (a)	Não	Não	Não pratico atividade física	PÚBLICA	Nenhum sintoma	Sim	Não	Não	Sites de notícias, Whatsapp, Jornais e revistas científicas, Fonte oficial do Ministério da Saúde / OMS	2	Sim	Pensamentos recorrentes acerca dos riscos da COVID-19	Sim	3	4	2-4 vezes por semana	3	Raramente	4	Não sei	2	Não bebo	Não se aplica	Não fumo	Não uso drogas ilícitas		Nenhum	Não
11 semestre em curso	Feminino	24	Interior de Sergipe	Interior de Sergipe	Namorado (a) / Noivo (a)	Sozinho (a)	Sim	Não	Até 1 vez por semana	PRIVADA	Nenhum sintoma	Não	Não	Não sei	Whatsapp, Jornais e revistas científicas, Fonte oficial do Ministério da Saúde / OMS	2	Sim	Irritabilidade, Redução da energia, Dores recorrentes (dor de cabeça, dor muscular, dor articular)	Sim	2	4	2-4 vezes por semana	3	Às vezes	4	Sim	1	Não bebo	Não se aplica	Não fumo	Não uso drogas ilícitas		Transtorno depressivo	Sim
12 semestre em curso	Masculino	27	Aracaju e região metropolitana	Aracaju e região metropolitana	Solteiro (a) / Viúvo (a) / Divorciado (a)	Com familiares	Sim	Não	2-4 vezes por semana	PÚBLICA	Sintomas de infecção respiratória alta	Não	Não	Não sei	Sites de notícias, Whatsapp, Fonte oficial do Ministério da Saúde / OMS	2	Sim		Sim	3	4	2-4 vezes por semana	2	Nunca	3	Não	1	Não bebo	Não se aplica	Não fumo	Não uso drogas ilícitas		Nenhum	Não
10 semestre em curso	Feminino	24	Interior de Sergipe	Interior de Sergipe	Namorado (a) / Noivo (a)	Com familiares	Sim	Não	2-4 vezes por semana	PÚBLICA	Sintomas de infecção respiratória alta	Não	Não	Não sei	Televisão, Sites de notícias, Whatsapp, Jornais e revistas científicas, Fonte oficial do Ministério da Saúde / OMS	3	Sim	Irritabilidade, Dores de cabeça eventuais	Sim	1	2	Até 1 vez por semana	2	Raramente	4	Sim	2	Não bebo	Não se aplica	Não fumo	Não uso drogas ilícitas		Transtorno de ansiedade	Não
12 semestre em curso	Feminino	25	Aracaju e região metropolitana	Aracaju e região metropolitana	Solteiro (a) / Viúvo (a) / Divorciado (a)	Com familiares	Não	Não	Não pratico atividade física	PRIVADA	Nenhum sintoma	Não	Não	Sim	Televisão, Whatsapp, Jornais e revistas científicas, Fonte oficial do Ministério da Saúde / OMS	1	Sim	Aumento do apetite, Irritabilidade, Pensamentos recorrentes acerca dos riscos da COVID-19, Sensação de falta de ar, Redução da energia, Dores recorrentes (dor de cabeça, dor muscular, dor articular), Desânimo ao ir trabalhar, Sensação de medo ao ir trabalhar	Sim	1	3	Até 1 vez por semana	5	O tempo todo	5	Não	1	Não bebo	Não se aplica	Não fumo	Não uso drogas ilícitas		Transtorno de ansiedade	Sim
Concluí o curso de medicina em 2019 e faço residência médica	Masculino	25	Aracaju e região metropolitana	Aracaju e região metropolitana	Solteiro (a) / Viúvo (a) / Divorciado (a)	Com familiares	Não	Não	2-4 vezes por semana	PRIVADA	Nenhum sintoma	Sim	Sim	Não	Whatsapp, Jornais e revistas científicas, Fonte oficial do Ministério da Saúde / OMS	3	Sim		Sim	1	4	Até 1 vez por semana	3	Raramente	5	Sim	2	Não bebo	Não se aplica	Não fumo	Não uso drogas ilícitas			Não
12 semestre em curso	Feminino	26	Aracaju e região metropolitana	Aracaju e região metropolitana	Solteiro (a) / Viúvo (a) / Divorciado (a)	Com familiares	Não	Não	Até 1 vez por semana	PRIVADA	Nenhum sintoma	Não	Não	Não	Whatsapp, Jornais e revistas científicas, Fonte oficial do Ministério da Saúde / OMS	4	Não	Nenhum dos sintomas	Não	3	5	Mais que 4 vezes por semana	5	Às vezes	5	Sim	1	Não bebo	Não se aplica	Não fumo	Não uso drogas ilícitas		Nenhum	Não
Concluí o curso de medicina em 2019 e não faço residência médica	Masculino	24	Outro estado	Outro estado	Namorado (a) / Noivo (a)	Com familiares	Sim	Não		PÚBLICA	Nenhum sintoma	Sim	Não	Não	Whatsapp, Jornais e revistas científicas, Fonte oficial do Ministério da Saúde / OMS	5	Sim	Pensamentos recorrentes acerca dos riscos da COVID-19, Redução da energia, Sensação de medo ao ir trabalhar, Medo ao chegar em casa e ter contato com familiares	Não	3	2	Mais que 4 vezes por semana	4	Raramente	5	Não	2	Não bebo	Não se aplica	Não fumo	Não uso drogas ilícitas		Nenhum	Não
11 semestre em curso	Feminino	22	Interior de Sergipe	Aracaju e região metropolitana	Namorado (a) / Noivo (a)	Com colegas	Não	Não		PÚBLICA	Nenhum sintoma	Não	Não	Não sei	Televisão, Sites de notícias, Whatsapp, Jornais e revistas científicas, Fonte oficial do Ministério da Saúde / OMS	2	Sim	Dificuldade para iniciar ou manter o sono, Aumento do apetite, Irritabilidade, Pensamentos recorrentes acerca dos riscos da COVID-19	Sim	2	4	Mais que 4 vezes por semana	3	Raramente	4	Sim	2	Não bebo	Não se aplica	Não fumo	Não uso drogas ilícitas		Nenhum	Sim
Concluí o curso de medicina em 2018 e não faço residência médica	Feminino	28	Aracaju e região metropolitana	Aracaju e região metropolitana	Solteiro (a) / Viúvo (a) / Divorciado (a)	Com familiares	Sim	Não	2-4 vezes por semana	PÚBLICA	Nenhum sintoma	Sim	Sim	Não	Whatsapp, Jornais e revistas científicas, Fonte oficial do Ministério da Saúde / OMS	4	Sim	Dificuldade para iniciar ou manter o sono, Aumento do apetite, Irritabilidade, Pensamentos recorrentes acerca dos riscos da COVID-19, Redução da energia, Dores recorrentes (dor de cabeça, dor muscular, dor articular), Desânimo ao ir trabalhar, Sensação de medo ao ir trabalhar	Sim	1	1	Mais que 4 vezes por semana	2	Raramente	5	Sim	3	Não bebo	Não se aplica	Não fumo	Não uso drogas ilícitas		Nenhum	Não
Concluí o curso de medicina em 2018 e faço residência médica	Masculino	26	Outro estado	Outro estado	Namorado (a) / Noivo (a)	Sozinho (a)	Não	Não	Não pratico atividade física	PRIVADA	Nenhum sintoma	Sim	Sim	Sim	Whatsapp, Jornais e revistas científicas, Fonte oficial do Ministério da Saúde / OMS	5	Sim	Pensamentos recorrentes acerca dos riscos da COVID-19, Sensação de medo ao ir trabalhar	Sim	3	3	Mais que 4 vezes por semana	5	Às vezes	5	Não	1	Não bebo	Não se aplica	Não fumo	Não uso drogas ilícitas		Nenhum	Não
Concluí o curso de medicina em 2018 e faço residência médica	Feminino	26	Outro estado	Aracaju e região metropolitana	Namorado (a) / Noivo (a)	Sozinho (a)	Sim	Não	Não pratico atividade física	PRIVADA	Nenhum sintoma	Sim	Sim	Não sei	Televisão, Whatsapp	3	Sim	Aumento do apetite, Irritabilidade, Pensamentos recorrentes acerca dos riscos da COVID-19, Sensação de falta de ar, Desânimo ao ir trabalhar, Sensação de medo ao ir trabalhar	Sim	2	5	Mais que 4 vezes por semana	5	Raramente	5	Sim	1	Não bebo	Não se aplica	Não fumo	Não uso drogas ilícitas		Transtorno depressivo, TDAH	Sim
9 semestre em curso	Masculino	21	Aracaju e região metropolitana	Aracaju e região metropolitana	Solteiro (a) / Viúvo (a) / Divorciado (a)	Com familiares	Sim	Não	Até 1 vez por semana	PRIVADA	Nenhum sintoma	Não	Não	Não	Televisão, Whatsapp, Jornais e revistas científicas, Fonte oficial do Ministério da Saúde / OMS	2	Sim	Dificuldade para iniciar ou manter o sono, Aumento do apetite, Irritabilidade, Redução da energia, Dores recorrentes (dor de cabeça, dor muscular, dor articular)	Não sei	2	3	Não faço contato	1	Nunca	3	Não sei	2	Não bebo	Não se aplica	Não fumo	Não uso drogas ilícitas		Nenhum	Não
Concluí o curso de medicina em 2019 e não faço residência médica	Feminino	21	Interior de Sergipe	Outro estado	Solteiro (a) / Viúvo (a) / Divorciado (a)	Sozinho (a)	Não	Não	2-4 vezes por semana	PÚBLICA	Sintomas de infecção respiratória alta	Sim	Não	Sim	Sites de notícias, Redes sociais (facebook, instagram, twitter), Whatsapp, Jornais e revistas científicas, Fonte oficial do Ministério da Saúde / OMS	4	Sim	Redução do apetite, Irritabilidade, Pensamentos recorrentes acerca dos riscos da COVID-19, Sensação de falta de ar, Dores recorrentes (dor de cabeça, dor muscular, dor articular)	Sim	3	3	2-4 vezes por semana	5	Frequentemente	5	Sim	3	2-4 vezes por semana	Até uma vez por semana	Não fumo	Até uma vez por semana		Nenhum	Não
10 semestre em curso	Feminino	23	Interior de Sergipe	Aracaju e região metropolitana	Solteiro (a) / Viúvo (a) / Divorciado (a)	Sozinho (a)	Sim	Não	Não pratico atividade física	PÚBLICA	Nenhum sintoma	Sim	Sim	Não	Televisão, Sites de notícias, Redes sociais (facebook, instagram, twitter), Whatsapp, Fonte oficial do Ministério da Saúde / OMS	1	Sim	Dificuldade para iniciar ou manter o sono, Redução do apetite, Irritabilidade, Pensamentos recorrentes acerca dos riscos da COVID-19, Palpitação, Sensação de falta de ar, Redução da energia, Dores recorrentes (dor de cabeça, dor muscular, dor articular), Sensação de medo ao ir trabalhar	Sim	2	3	Até 1 vez por semana	4	Frequentemente	3	Não sei	2	Até uma vez por semana	Até uma vez por semana	Não fumo	Até uma vez por semana	Lsd, ecstasy	Transtorno de ansiedade, Transtorno depressivo, Transtorno Bipolar	Sim
12 semestre em curso	Feminino	24	Aracaju e região metropolitana	Aracaju e região metropolitana	Namorado (a) / Noivo (a)	Com familiares	Sim	Não		PÚBLICA	Nenhum sintoma	Não	Não	Sim	Redes sociais (facebook, instagram, twitter), Whatsapp, Jornais e revistas científicas	3	Sim	Dificuldade para iniciar ou manter o sono, Irritabilidade, Redução da energia, Disfunções sexuais (perda da libido, disfunção erétil)	Sim	2	3	Até 1 vez por semana	4	Às vezes	4	Sim	2	2-4 vezes por semana	Até uma vez por semana	Não fumo	Não uso drogas ilícitas		Nenhum	Não
Concluí o curso de medicina em 2019 e não faço residência médica	Masculino	24	Interior de Sergipe	Aracaju e região metropolitana	Namorado (a) / Noivo (a)	Com colegas	Não	Não	Não pratico atividade física	PÚBLICA	Nenhum sintoma	Sim	Não	Sim	Televisão, Sites de notícias, Redes sociais (facebook, instagram, twitter), Whatsapp, Jornais e revistas científicas, Fonte oficial do Ministério da Saúde / OMS	3	Sim	Irritabilidade, Redução da energia, Ansiedade	Sim	4	3	Mais que 4 vezes por semana	4	Às vezes	5	Não	1	2-4 vezes por semana	Até uma vez por semana	Não fumo	Não uso drogas ilícitas		Nenhum	Não
Concluí o curso de medicina em 2018 e faço residência médica	Feminino	25	Aracaju e região metropolitana	Aracaju e região metropolitana	Solteiro (a) / Viúvo (a) / Divorciado (a)	Com familiares	Sim	Não	2-4 vezes por semana	PRIVADA	Nenhum sintoma	Sim	Não	Sim	Televisão, Redes sociais (facebook, instagram, twitter), Whatsapp, Jornais e revistas científicas, Fonte oficial do Ministério da Saúde / OMS	3	Sim	Dificuldade para iniciar ou manter o sono, Aumento do apetite, Pensamentos recorrentes acerca dos riscos da COVID-19, Palpitação, Sudorese, Redução da energia, Desânimo ao ir trabalhar, Sensação de medo ao ir trabalhar	Sim	1	4	2-4 vezes por semana	5	O tempo todo	5	Sim	3	Até uma vez por semana	Até uma vez por semana	Não fumo	Não uso drogas ilícitas		Transtorno de ansiedade	Sim
9 semestre em curso	Feminino	22	Aracaju e região metropolitana	Aracaju e região metropolitana	Solteiro (a) / Viúvo (a) / Divorciado (a)	Com familiares	Sim	Não	2-4 vezes por semana	PRIVADA	Nenhum sintoma	Sim	Não	Não	Televisão, Sites de notícias, Redes sociais (facebook, instagram, twitter), Whatsapp, Fonte oficial do Ministério da Saúde / OMS	3	Não	Aumento do apetite, Pensamentos recorrentes acerca dos riscos da COVID-19, Dores recorrentes (dor de cabeça, dor muscular, dor articular)	Não	1	3	Até 1 vez por semana	3	Raramente	5	Sim	2	Até uma vez por semana	Até uma vez por semana	Não fumo	Não uso drogas ilícitas		Nenhum	Não
Concluí o curso de medicina em 2019 e não faço residência médica	Feminino	24	Aracaju e região metropolitana	Aracaju e região metropolitana	Namorado (a) / Noivo (a)	Com familiares	Sim	Não		PÚBLICA	Nenhum sintoma	Sim	Não	Não sei	Televisão, Sites de notícias, Redes sociais (facebook, instagram, twitter), Whatsapp, Jornais e revistas científicas, Fonte oficial do Ministério da Saúde / OMS	5	Sim	Dificuldade para iniciar ou manter o sono, Irritabilidade, Dores recorrentes (dor de cabeça, dor muscular, dor articular), Sensação de medo ao ir trabalhar	Sim	4	5	Mais que 4 vezes por semana	4	Raramente	5	Não sei	4	Até uma vez por semana	Até uma vez por semana	Até uma vez por semana	Não uso drogas ilícitas		Transtorno de ansiedade, Transtorno depressivo	Sim
Concluí o curso de medicina em 2019 e faço residência médica	Masculino	35	Interior de Sergipe	Outro estado	Casado (a) / União estável	Com companheiro (a)	Sim	Não		PÚBLICA	Nenhum sintoma	Sim	Não	Não	Televisão, Sites de notícias, Redes sociais (facebook, instagram, twitter), Whatsapp, Jornais e revistas científicas, Fonte oficial do Ministério da Saúde / OMS	4	Sim	Pensamentos recorrentes acerca dos riscos da COVID-19	Não	4	4	2-4 vezes por semana	4	Às vezes	4	Sim	2	2-4 vezes por semana	Não se aplica	Não fumo	Não uso drogas ilícitas		Nenhum	Não
Concluí o curso de medicina em 2020 e não faço residência médica	Feminino	25	Interior de Sergipe	Outro estado	Solteiro (a) / Viúvo (a) / Divorciado (a)	Sozinho (a)	Não	Não	Não pratico atividade física	PÚBLICA	Nenhum sintoma	Sim	Não	Não	Sites de notícias, Redes sociais (facebook, instagram, twitter), Whatsapp, Jornais e revistas científicas, Fonte oficial do Ministério da Saúde / OMS	4	Sim	Redução do apetite, Irritabilidade, Redução da energia	Sim	1	3	2-4 vezes por semana	3	Às vezes	5	Sim	4	2-4 vezes por semana	Não se aplica	Não fumo	Não uso drogas ilícitas		Nenhum	Não
Concluí o curso de medicina em 2019 e não faço residência médica	Feminino	25	Aracaju e região metropolitana	Aracaju e região metropolitana	Namorado (a) / Noivo (a)	Com familiares, Com companheiro (a)	Sim	Não	2-4 vezes por semana	PRIVADA	Nenhum sintoma	Sim	Não	Não sei	Televisão, Sites de notícias, Redes sociais (facebook, instagram, twitter), Whatsapp, Fonte oficial do Ministério da Saúde / OMS	3	Sim	Irritabilidade, Pensamentos recorrentes acerca dos riscos da COVID-19, Disfunções sexuais (perda da libido, disfunção erétil), Desânimo ao ir trabalhar, Sensação de medo ao ir trabalhar	Sim	3	5	2-4 vezes por semana	5	O tempo todo	5	Sim	3	2-4 vezes por semana	Não se aplica	Não fumo	Não uso drogas ilícitas		Nenhum	Não
Concluí o curso de medicina em 2019 e não faço residência médica	Feminino	30	Aracaju e região metropolitana	Outro estado	Casado (a) / União estável	Com companheiro (a)	Não	Não	Até 1 vez por semana		Nenhum sintoma	Sim	Não	Sim	Televisão, Sites de notícias, Redes sociais (facebook, instagram, twitter), Whatsapp, Jornais e revistas científicas, Fonte oficial do Ministério da Saúde / OMS	3	Sim	Aumento do apetite, Pensamentos recorrentes acerca dos riscos da COVID-19, Redução da energia, Sensação de medo ao ir trabalhar	Sim	2	2	Até 1 vez por semana	4	Frequentemente	4	Sim	3	2-4 vezes por semana	Não se aplica	Não fumo	Não uso drogas ilícitas		Nenhum	Não
9 semestre em curso	Masculino	21	Aracaju e região metropolitana	Aracaju e região metropolitana	Namorado (a) / Noivo (a)	Com familiares	Sim	Não		PRIVADA	Nenhum sintoma	Não	Não	Sim	Televisão, Sites de notícias, Redes sociais (facebook, instagram, twitter), Whatsapp, Jornais e revistas científicas, Fonte oficial do Ministério da Saúde / OMS	3	Sim		Não	5	5	Mais que 4 vezes por semana	1	Nunca	1	Sim	1	2-4 vezes por semana	Não se aplica	Não fumo	Não uso drogas ilícitas		Nenhum	Não
Concluí o curso de medicina em 2018 e não faço residência médica	Feminino	26	Aracaju e região metropolitana	Aracaju e região metropolitana	Casado (a) / União estável	Com companheiro (a)	Sim	Não	Não pratico atividade física	PÚBLICA	Sintomas de infecção respiratória alta	Não	Não	Sim	Televisão, Sites de notícias, Redes sociais (facebook, instagram, twitter), Whatsapp	3	Sim	Dificuldade para iniciar ou manter o sono, Aumento do apetite, Irritabilidade, Pensamentos recorrentes acerca dos riscos da COVID-19, Palpitação, Redução da energia, Desânimo ao ir trabalhar	Sim	3	3	2-4 vezes por semana	2	Raramente	4	Não	1	Até uma vez por semana	Não se aplica	Não fumo	Não uso drogas ilícitas		Nenhum	Não
12 semestre em curso	Masculino	24	Aracaju e região metropolitana	Aracaju e região metropolitana	Namorado (a) / Noivo (a)	Com familiares	Não	Não	Até 1 vez por semana	PRIVADA	Nenhum sintoma	Não	Não	Não	Redes sociais (facebook, instagram, twitter), Whatsapp, Fonte oficial do Ministério da Saúde / OMS	3	Não sei	Dificuldade para iniciar ou manter o sono, Aumento do apetite, Irritabilidade	Sim	2	4	Até 1 vez por semana	4	Às vezes	4	Sim	1	Até uma vez por semana	Não se aplica	Não fumo	Não uso drogas ilícitas		Nenhum	Não
Concluí o curso de medicina em 2019 e faço residência médica	Masculino	25	Aracaju e região metropolitana	Aracaju e região metropolitana	Namorado (a) / Noivo (a)	Com familiares	Sim	Não		PÚBLICA	Nenhum sintoma	Sim	Não	Sim	Redes sociais (facebook, instagram, twitter), Whatsapp, Jornais e revistas científicas, Fonte oficial do Ministério da Saúde / OMS	4	Sim	Aumento do apetite, Pensamentos recorrentes acerca dos riscos da COVID-19, Redução da energia, Dores recorrentes (dor de cabeça, dor muscular, dor articular), Sensação de medo ao ir trabalhar	Sim	1	2	Até 1 vez por semana	5	Frequentemente	5	Não	5	Até uma vez por semana	Não se aplica	Não fumo	Não uso drogas ilícitas		Nenhum	Não
10 semestre em curso	Masculino	31	Interior de Sergipe	Interior de Sergipe	Casado (a) / União estável	Com companheiro (a)	Não	Sim	2-4 vezes por semana	PÚBLICA	Nenhum sintoma	Não	Não	Não	Televisão, Sites de notícias, Redes sociais (facebook, instagram, twitter), Whatsapp, Fonte oficial do Ministério da Saúde / OMS	2	Sim	Nenhum dos sintomas	Sim	2	1	Até 1 vez por semana	2	Às vezes	3	Sim	5	Até uma vez por semana	Não se aplica	Não fumo	Não uso drogas ilícitas		Nenhum	Não
9 semestre em curso	Masculino	23	Aracaju e região metropolitana	Aracaju e região metropolitana	Solteiro (a) / Viúvo (a) / Divorciado (a)	Com familiares	Sim	Não	Mais que 4 vezes por semana	PÚBLICA	Nenhum sintoma	Sim	Não	Sim	Televisão, Sites de notícias, Redes sociais (facebook, instagram, twitter), Whatsapp, Jornais e revistas científicas, Fonte oficial do Ministério da Saúde / OMS	2	Sim	Dificuldade para iniciar ou manter o sono, Redução do apetite	Não	1	4	Mais que 4 vezes por semana	3	Nunca	4	Não	1	Até uma vez por semana	Não se aplica	Não fumo	Não uso drogas ilícitas		Nenhum	Não
9 semestre em curso	Feminino	23	Aracaju e região metropolitana	Outro estado	Solteiro (a) / Viúvo (a) / Divorciado (a)	Com colegas	Sim	Não		PÚBLICA	Nenhum sintoma	Não	Não	Não	Televisão, Sites de notícias, Redes sociais (facebook, instagram, twitter), Whatsapp, Fonte oficial do Ministério da Saúde / OMS	2	Não sei	Aumento do apetite, Pensamentos recorrentes acerca dos riscos da COVID-19, Redução da energia	Não	2	2	2-4 vezes por semana	4	Frequentemente	5	Sim	3	Não bebo	Não se aplica	Não fumo	Não uso drogas ilícitas		Nenhum	Não
9 semestre em curso	Feminino	23	Aracaju e região metropolitana	Interior de Sergipe	Namorado (a) / Noivo (a)	Com companheiro (a)	Não	Não	Não pratico atividade física	PRIVADA	Nenhum sintoma	Não	Não	Não	Televisão, Sites de notícias, Redes sociais (facebook, instagram, twitter), Whatsapp, Jornais e revistas científicas, Fonte oficial do Ministério da Saúde / OMS	2	Sim	Redução do apetite, Irritabilidade, Redução da energia, Disfunções sexuais (perda da libido, disfunção erétil), Dores recorrentes (dor de cabeça, dor muscular, dor articular)	Não	3	1	2-4 vezes por semana	2	Nunca	5	Sim	3	Não bebo	Não se aplica	Não fumo	Não uso drogas ilícitas		Nenhum	Não
Concluí o curso de medicina em 2019 e faço residência médica	Feminino	25	Outro estado	Aracaju e região metropolitana	Casado (a) / União estável	Com companheiro (a)	Não	Não	Não pratico atividade física	PRIVADA	Nenhum sintoma	Sim	Não	Não	Sites de notícias, Redes sociais (facebook, instagram, twitter), Whatsapp, Jornais e revistas científicas, Fonte oficial do Ministério da Saúde / OMS	5	Sim	Aumento do apetite, Irritabilidade, Redução da energia, Disfunções sexuais (perda da libido, disfunção erétil), Desânimo ao ir trabalhar	Sim	2	4	2-4 vezes por semana	4	Às vezes	2	Sim	1	Não bebo	Não se aplica	Não fumo	Não uso drogas ilícitas		Transtorno de ansiedade	Não
11 semestre em curso	Feminino	23	Interior de Sergipe	Outro estado	Namorado (a) / Noivo (a)	Sozinho (a)	Não	Não	Não pratico atividade física	PÚBLICA	Nenhum sintoma	Não	Sim	Sim	Sites de notícias, Redes sociais (facebook, instagram, twitter), Whatsapp, Jornais e revistas científicas, Fonte oficial do Ministério da Saúde / OMS	5	Sim	Dificuldade para iniciar ou manter o sono, Aumento do apetite, Pensamentos recorrentes acerca dos riscos da COVID-19, Palpitação, Sudorese, Sensação de falta de ar, Redução da energia, Dores recorrentes (dor de cabeça, dor muscular, dor articular)	Sim	1	1	2-4 vezes por semana	2	Raramente	5	Sim	5	Não bebo	Não se aplica	Não fumo	Não uso drogas ilícitas		Transtorno de ansiedade, Transtorno depressivo	Não
11 semestre em curso	Feminino	34	Aracaju e região metropolitana		Namorado (a) / Noivo (a)	Com familiares	Sim	Não	Até 1 vez por semana	PRIVADA	Nenhum sintoma	Não	Não	Sim	Sites de notícias, Redes sociais (facebook, instagram, twitter), Whatsapp, Jornais e revistas científicas, Fonte oficial do Ministério da Saúde / OMS	3	Sim	Dificuldade para iniciar ou manter o sono, Aumento do apetite, Pensamentos recorrentes acerca dos riscos da COVID-19, Redução da energia, Disfunções sexuais (perda da libido, disfunção erétil), Dores recorrentes (dor de cabeça, dor muscular, dor articular)	Sim	3	4	2-4 vezes por semana	4	Às vezes	4	Sim	4	Não bebo	Não se aplica	Não fumo	Não uso drogas ilícitas		Nenhum	Não
Concluí o curso de medicina em 2019 e faço residência médica	Feminino	32	Aracaju e região metropolitana	Aracaju e região metropolitana	Solteiro (a) / Viúvo (a) / Divorciado (a)	Sozinho (a)	Não	Não	Não pratico atividade física	PRIVADA	Sintomas de infecção respiratória alta	Sim	Sim	Não	Redes sociais (facebook, instagram, twitter), Whatsapp, Jornais e revistas científicas, Fonte oficial do Ministério da Saúde / OMS	2	Sim	Redução do apetite	Sim	2	4	2-4 vezes por semana	3	Às vezes	4	Não	2	Não bebo	Não se aplica	Não fumo	Não uso drogas ilícitas		Transtorno de ansiedade, Transtorno depressivo	Sim
Concluí o curso de medicina em 2018 e faço residência médica	Feminino	26	Outro estado	Aracaju e região metropolitana	Casado (a) / União estável	Com companheiro (a)	Não	Não	2-4 vezes por semana	PÚBLICA	Nenhum sintoma	Sim	Não	Não	Redes sociais (facebook, instagram, twitter), Whatsapp, Jornais e revistas científicas, Fonte oficial do Ministério da Saúde / OMS	2	Sim	Dificuldade para iniciar ou manter o sono, Aumento do apetite, Pensamentos recorrentes acerca dos riscos da COVID-19, Redução da energia, Disfunções sexuais (perda da libido, disfunção erétil), Desânimo ao ir trabalhar, Sensação de medo ao ir trabalhar	Sim	3	4	Até 1 vez por semana	3	Nunca	5	Não	1	Não bebo	Não se aplica	Não fumo	Não uso drogas ilícitas		Nenhum	Não
Concluí o curso de medicina em 2020 e não faço residência médica	Feminino	24	Aracaju e região metropolitana	Aracaju e região metropolitana	Solteiro (a) / Viúvo (a) / Divorciado (a)	Com familiares	Sim	Não	Até 1 vez por semana	PRIVADA	Nenhum sintoma	Não	Não	Sim	Televisão, Sites de notícias, Redes sociais (facebook, instagram, twitter), Whatsapp, Jornais e revistas científicas, Fonte oficial do Ministério da Saúde / OMS	2	Sim	Dificuldade para iniciar ou manter o sono, Irritabilidade, Pensamentos recorrentes acerca dos riscos da COVID-19, Redução da energia, Dores recorrentes (dor de cabeça, dor muscular, dor articular)	Sim	1	5	Mais que 4 vezes por semana	3	Frequentemente	5	Sim	1	Não bebo	Não se aplica	Não fumo	Não uso drogas ilícitas		Nenhum	Não
Concluí o curso de medicina em 2018 e não faço residência médica	Masculino	32	Interior de Sergipe	Interior de Sergipe	Solteiro (a) / Viúvo (a) / Divorciado (a)	Com familiares	Sim	Não	2-4 vezes por semana	PÚBLICA	Nenhum sintoma	Sim	Sim	Não	Televisão, Sites de notícias, Redes sociais (facebook, instagram, twitter), Whatsapp, Fonte oficial do Ministério da Saúde / OMS	5	Sim	Dificuldade para iniciar ou manter o sono, Pensamentos recorrentes acerca dos riscos da COVID-19, Desânimo ao ir trabalhar, Sensação de medo ao ir trabalhar	Sim	1	2	Mais que 4 vezes por semana	5	O tempo todo	5	Sim	3	Não bebo	Não se aplica	Não fumo	Não uso drogas ilícitas		Transtorno de ansiedade, Transtorno depressivo, Transtorno Obssessivo Compulsivo	Sim
10 semestre em curso	Feminino	24	Aracaju e região metropolitana	Aracaju e região metropolitana	Solteiro (a) / Viúvo (a) / Divorciado (a)	Com familiares	Sim	Não	Não pratico atividade física	PRIVADA	Nenhum sintoma	Não	Não	Não	Televisão, Sites de notícias, Redes sociais (facebook, instagram, twitter), Whatsapp, Fonte oficial do Ministério da Saúde / OMS	3	Sim	Dificuldade para iniciar ou manter o sono, Aumento do apetite, Irritabilidade, Pensamentos recorrentes acerca dos riscos da COVID-19, Redução da energia, Dores recorrentes (dor de cabeça, dor muscular, dor articular), Desânimo ao ir trabalhar, Sensação de medo ao ir trabalhar	Sim	1	5	Mais que 4 vezes por semana	5	Às vezes	5	Sim	3	Não bebo	Não se aplica	Não fumo	Não uso drogas ilícitas		Nenhum	Não
Concluí o curso de medicina em 2018 e faço residência médica	Feminino	26	Aracaju e região metropolitana	Outro estado	Solteiro (a) / Viúvo (a) / Divorciado (a)	Sozinho (a)	Não	Não			Nenhum sintoma	Sim	Não	Não	Redes sociais (facebook, instagram, twitter), Whatsapp, Fonte oficial do Ministério da Saúde / OMS	3	Sim	Dificuldade para iniciar ou manter o sono, Redução do apetite, Irritabilidade, Palpitação, Sudorese, Sensação de falta de ar, Disfunções sexuais (perda da libido, disfunção erétil), Dores recorrentes (dor de cabeça, dor muscular, dor articular), Sensação de medo ao ir trabalhar	Sim	3	3	Mais que 4 vezes por semana	5	O tempo todo	5	Sim	3	Não bebo	Não se aplica	Não fumo	Não uso drogas ilícitas		Transtorno de ansiedade, Transtorno depressivo	Sim
Concluí o curso de medicina em 2018 e faço residência médica	Feminino	24	Aracaju e região metropolitana	Aracaju e região metropolitana	Solteiro (a) / Viúvo (a) / Divorciado (a)	Com familiares	Não	Sim	Não pratico atividade física	PRIVADA	Nenhum sintoma	Sim	Não	Não	Redes sociais (facebook, instagram, twitter), Whatsapp	1	Sim	Pensamentos recorrentes acerca dos riscos da COVID-19	Sim	1	1	Não faço contato	4	Às vezes	3	Sim	2	Não bebo	Não se aplica	Não fumo	Não uso drogas ilícitas		Transtorno de ansiedade, Transtorno depressivo	Sim
9 semestre em curso	Masculino	22	Interior de Sergipe	Outro estado	Solteiro (a) / Viúvo (a) / Divorciado (a)	Com colegas	Não	Não		PÚBLICA	Nenhum sintoma	Sim	Não	Não sei	Televisão, Sites de notícias, Redes sociais (facebook, instagram, twitter), Whatsapp, Jornais e revistas científicas, Fonte oficial do Ministério da Saúde / OMS	4	Sim	Dificuldade para iniciar ou manter o sono, Pensamentos recorrentes acerca dos riscos da COVID-19, Desânimo ao ir trabalhar, Sensação de medo ao ir trabalhar	Não	2	2	Não faço contato	4	Às vezes	5	Sim	3	Não bebo	Não se aplica	Não fumo	Não uso drogas ilícitas		Nenhum	Não
9 semestre em curso	Feminino	25	Aracaju e região metropolitana	Aracaju e região metropolitana	Solteiro (a) / Viúvo (a) / Divorciado (a)	Com familiares	Sim	Não		PÚBLICA	Sintomas de infecção respiratória alta	Não	Não	Sim	Televisão, Sites de notícias, Redes sociais (facebook, instagram, twitter), Whatsapp, Jornais e revistas científicas, Fonte oficial do Ministério da Saúde / OMS	4	Sim	Pensamentos recorrentes acerca dos riscos da COVID-19, Sensação de falta de ar, Redução da energia	Sim	2	5	Não faço contato	5	O tempo todo	5	Sim	5	Não bebo	Não se aplica	Não fumo	Não uso drogas ilícitas		Transtorno depressivo	Sim
9 semestre em curso	Feminino	26	Aracaju e região metropolitana	Outro estado	Solteiro (a) / Viúvo (a) / Divorciado (a)	Sozinho (a)	Não	Não	Até 1 vez por semana	PÚBLICA	Sintomas de infecção respiratória alta	Sim	Não	Sim	Sites de notícias, Fonte oficial do Ministério da Saúde / OMS	2	Sim	Dificuldade para iniciar ou manter o sono, Aumento do apetite, Irritabilidade, Pensamentos recorrentes acerca dos riscos da COVID-19, Redução da energia, Disfunções sexuais (perda da libido, disfunção erétil), Dores recorrentes (dor de cabeça, dor muscular, dor articular), Desânimo ao ir trabalhar	Sim	1	3	2-4 vezes por semana	4	Às vezes	5	Sim	1	2-4 vezes por semana	2-4 vezes por semana	Até uma vez por semana	2-4 vezes por semana	Maconha	Transtorno depressivo	Não
9 semestre em curso	Masculino	26	Aracaju e região metropolitana	Aracaju e região metropolitana	Namorado (a) / Noivo (a)	Com familiares	Sim	Não	2-4 vezes por semana	PÚBLICA	Nenhum sintoma	Não	Sim	Não	Televisão, Sites de notícias, Jornais e revistas científicas	5	Sim	Dificuldade para iniciar ou manter o sono, Dores recorrentes (dor de cabeça, dor muscular, dor articular)	Sim	1	4	Mais que 4 vezes por semana	4	Raramente	4	Não	2	Até uma vez por semana	Não se aplica	Não fumo	2-4 vezes por semana	Cannabis	Transtorno de ansiedade	Sim
9 semestre em curso	Masculino	23	Aracaju e região metropolitana	Aracaju e região metropolitana	Solteiro (a) / Viúvo (a) / Divorciado (a)	Sozinho (a)	Não	Não	Não pratico atividade física	PRIVADA	Sintomas de infecção respiratória alta	Não	Não	Sim	Sites de notícias, Jornais e revistas científicas	2	Sim	Dificuldade para iniciar ou manter o sono, Redução do apetite, Aumento do apetite, Irritabilidade, Pensamentos recorrentes acerca dos riscos da COVID-19, Palpitação, Sudorese, Sensação de falta de ar, Redução da energia, Disfunções sexuais (perda da libido, disfunção erétil), Desânimo ao ir trabalhar	Sim	1	2	Não faço contato	2	Raramente	1	Não sei	1	2-4 vezes por semana	2-4 vezes por semana	Até uma vez por semana	Até uma vez por semana	Ecstacy e Cocaína	Transtorno de ansiedade, Transtorno depressivo	Sim
Concluí o curso de medicina em 2019 e faço residência médica	Masculino	25	Outro estado	Outro estado	Solteiro (a) / Viúvo (a) / Divorciado (a)	Com colegas	Não	Não		PÚBLICA	Sintomas de infecção respiratória alta	Sim	Sim	Sim	Sites de notícias, Jornais e revistas científicas, Fonte oficial do Ministério da Saúde / OMS	4	Sim	Dificuldade para iniciar ou manter o sono, Pensamentos recorrentes acerca dos riscos da COVID-19, Disfunções sexuais (perda da libido, disfunção erétil), Desânimo ao ir trabalhar, Sensação de medo ao ir trabalhar	Sim	2	4	2-4 vezes por semana	2	Raramente	4	Não sei	2	Mais que 4 vezes por semana	Até uma vez por semana	Não fumo	Até uma vez por semana	Maconha	Nenhum	Não
9 semestre em curso	Feminino	28	Aracaju e região metropolitana	Aracaju e região metropolitana	Namorado (a) / Noivo (a)	Com familiares	Sim	Não	2-4 vezes por semana	PÚBLICA	Nenhum sintoma	Sim	Não	Não sei	Televisão, Sites de notícias, Fonte oficial do Ministério da Saúde / OMS	2	Sim	Aumento do apetite, Pensamentos recorrentes acerca dos riscos da COVID-19, Palpitação, Redução da energia, Dores recorrentes (dor de cabeça, dor muscular, dor articular)	Sim	3	3	Até 1 vez por semana	3	Nunca	4	Não	1	2-4 vezes por semana	Não se aplica	Não fumo	Até uma vez por semana	maconha	Transtorno de ansiedade, Transtorno Obssessivo Compulsivo	Sim
10 semestre em curso	Feminino	24	Aracaju e região metropolitana	Aracaju e região metropolitana	Namorado (a) / Noivo (a)	Com familiares	Sim	Não	Até 1 vez por semana	PRIVADA	Sintomas de infecção respiratória alta	Sim	Não	Sim	Jornais e revistas científicas, Fonte oficial do Ministério da Saúde / OMS	5	Sim	Dificuldade para iniciar ou manter o sono, Aumento do apetite, Irritabilidade, Pensamentos recorrentes acerca dos riscos da COVID-19, Dores recorrentes (dor de cabeça, dor muscular, dor articular), Sensação de medo ao ir trabalhar	Sim	3	3	Até 1 vez por semana	5	Às vezes	5	Sim	3	Até uma vez por semana	Não se aplica	Não fumo	Até uma vez por semana	Maconha	Transtorno de ansiedade, Transtorno depressivo	Sim
9 semestre em curso	Masculino	25	Interior de Sergipe	Outro estado	Casado (a) / União estável	Com companheiro (a)	Sim	Não		PÚBLICA	Nenhum sintoma	Não	Não	Sim	Fonte oficial do Ministério da Saúde / OMS	5	Sim	Aumento do apetite, Pensamentos recorrentes acerca dos riscos da COVID-19	Sim	1	4	Até 1 vez por semana	5	Frequentemente	5	Sim	1	Mais que 4 vezes por semana	2-4 vezes por semana	Mais que 4 vezes por semana	Mais que 4 vezes por semana	Maconha	Transtorno Bipolar	Sim
10 semestre em curso	Masculino	22	Aracaju e região metropolitana	Outro estado	Solteiro (a) / Viúvo (a) / Divorciado (a)	Sozinho (a)	Não	Não	2-4 vezes por semana	PRIVADA	Nenhum sintoma	Não	Não	Não sei	Televisão, Sites de notícias, Jornais e revistas científicas, Fonte oficial do Ministério da Saúde / OMS	4	Sim	Dificuldade para iniciar ou manter o sono, Aumento do apetite, Irritabilidade, Redução da energia, Desânimo ao ir trabalhar, Dificuldade de realizar as tarefas de estudo	Não sei	3	4	Mais que 4 vezes por semana	2	Às vezes	5	Sim	2	2-4 vezes por semana	2-4 vezes por semana	Não fumo	Não uso drogas ilícitas		Transtorno de ansiedade	Não
Concluí o curso de medicina em 2018 e não faço residência médica	Feminino	25	Outro estado	Outro estado	Solteiro (a) / Viúvo (a) / Divorciado (a)	Com familiares	Sim	Não	Não pratico atividade física	PÚBLICA	Sintomas de infecção respiratória alta	Sim	Não	Não	Sites de notícias, Jornais e revistas científicas, Fonte oficial do Ministério da Saúde / OMS	3	Não	Aumento do apetite, Irritabilidade, Pensamentos recorrentes acerca dos riscos da COVID-19, Dores recorrentes (dor de cabeça, dor muscular, dor articular), Desânimo ao ir trabalhar, Sensação de medo ao ir trabalhar	Não	2	2	2-4 vezes por semana	3	O tempo todo	4	Sim	3	2-4 vezes por semana	Até uma vez por semana	Não fumo	Não uso drogas ilícitas		Transtorno depressivo	Sim
Concluí o curso de medicina em 2019 e não faço residência médica	Feminino	26	Aracaju e região metropolitana	Outro estado	Namorado (a) / Noivo (a)	Sozinho (a)	Sim	Não	2-4 vezes por semana	PÚBLICA	Nenhum sintoma	Sim	Não	Sim	Fonte oficial do Ministério da Saúde / OMS	3	Sim	Irritabilidade, Pensamentos recorrentes acerca dos riscos da COVID-19, Dores recorrentes (dor de cabeça, dor muscular, dor articular), Desânimo ao ir trabalhar, Sensação de medo ao ir trabalhar	Sim	1	3	2-4 vezes por semana	3	Raramente	4	Não	3	2-4 vezes por semana	Até uma vez por semana	Não fumo	Não uso drogas ilícitas		Transtorno de ansiedade, Transtorno depressivo	Sim
12 semestre em curso	Feminino	25	Aracaju e região metropolitana	Aracaju e região metropolitana	Solteiro (a) / Viúvo (a) / Divorciado (a)	Com familiares	Sim	Não	2-4 vezes por semana	PRIVADA	Nenhum sintoma	Não	Não	Sim	Jornais e revistas científicas, Fonte oficial do Ministério da Saúde / OMS	3	Sim	Dificuldade para iniciar ou manter o sono, Aumento do apetite, Irritabilidade, Pensamentos recorrentes acerca dos riscos da COVID-19, Palpitação, Redução da energia, Desânimo ao ir trabalhar	Sim	2	5	Até 1 vez por semana	3	Às vezes	5	Não	3	2-4 vezes por semana	Até uma vez por semana	Não fumo	Não uso drogas ilícitas		Transtorno de ansiedade	Sim
11 semestre em curso	Feminino	26	Aracaju e região metropolitana	Outro estado	Solteiro (a) / Viúvo (a) / Divorciado (a)	Sozinho (a)	Sim	Não	Não pratico atividade física	PRIVADA	Nenhum sintoma	Não	Não	Sim	Fonte oficial do Ministério da Saúde / OMS	5	Sim	Dificuldade para iniciar ou manter o sono, Redução do apetite, Redução da energia, Dores recorrentes (dor de cabeça, dor muscular, dor articular)	Sim	1	1	Até 1 vez por semana	2	Raramente	5	Sim	2	2-4 vezes por semana	Até uma vez por semana	Não fumo	Não uso drogas ilícitas		Transtorno depressivo	Sim
11 semestre em curso	Feminino	29	Aracaju e região metropolitana	Aracaju e região metropolitana	Namorado (a) / Noivo (a)	Com familiares, Com companheiro (a)	Sim	Não	2-4 vezes por semana	PRIVADA	Nenhum sintoma	Não	Não	Sim	Televisão, Sites de notícias, Jornais e revistas científicas, Fonte oficial do Ministério da Saúde / OMS	4	Sim	Aumento do apetite, Irritabilidade, Pensamentos recorrentes acerca dos riscos da COVID-19, Palpitação, Sensação de falta de ar	Sim	3	5	Mais que 4 vezes por semana	5	Raramente	5	Sim	5	2-4 vezes por semana	Até uma vez por semana	Não fumo	Não uso drogas ilícitas		Nenhum	Sim
11 semestre em curso	Masculino	25	Interior de Sergipe	Aracaju e região metropolitana	Namorado (a) / Noivo (a)	Sozinho (a)	Não	Não	2-4 vezes por semana	PÚBLICA	Nenhum sintoma	Sim	Não	Sim	Televisão, Jornais e revistas científicas, Fonte oficial do Ministério da Saúde / OMS	2	Sim	Redução da energia	Sim	1	3	Mais que 4 vezes por semana	4	Às vezes	5	Não sei	2	2-4 vezes por semana	Até uma vez por semana	Não fumo	Não uso drogas ilícitas		Nenhum	Não
10 semestre em curso	Feminino	24	Aracaju e região metropolitana	Aracaju e região metropolitana	Namorado (a) / Noivo (a)	Com familiares	Sim	Não		PÚBLICA	Nenhum sintoma	Sim	Não	Sim	Sites de notícias, Jornais e revistas científicas, Fonte oficial do Ministério da Saúde / OMS	3	Sim	Redução do apetite, Dores recorrentes (dor de cabeça, dor muscular, dor articular)	Sim	2	2	Mais que 4 vezes por semana	3	Raramente	5	Não	4	2-4 vezes por semana	Até uma vez por semana	Não fumo	Não uso drogas ilícitas		Transtorno de ansiedade	Sim
9 semestre em curso	Masculino	32	Interior de Sergipe	Aracaju e região metropolitana	Casado (a) / União estável	Com familiares	Sim	Sim	Até 1 vez por semana	PÚBLICA	Nenhum sintoma	Sim	Não	Sim	Jornais e revistas científicas, Fonte oficial do Ministério da Saúde / OMS	5	Não	Dores recorrentes (dor de cabeça, dor muscular, dor articular)	Não	1	1	2-4 vezes por semana	1	Nunca	3	Não	2	Até uma vez por semana	Até uma vez por semana	Não fumo	Não uso drogas ilícitas		Nenhum	Não
9 semestre em curso	Masculino	23	Aracaju e região metropolitana	Aracaju e região metropolitana	Namorado (a) / Noivo (a)	Com familiares	Sim	Não		PÚBLICA	Nenhum sintoma	Não	Não	Sim	Jornais e revistas científicas, Fonte oficial do Ministério da Saúde / OMS	3	Sim	Pensamentos recorrentes acerca dos riscos da COVID-19	Não	2	3	2-4 vezes por semana	3	Às vezes	5	Sim	2	Até uma vez por semana	Até uma vez por semana	Não fumo	Não uso drogas ilícitas		Transtorno de ansiedade, Transtorno depressivo	Não
9 semestre em curso	Masculino	23	Aracaju e região metropolitana	Aracaju e região metropolitana	Namorado (a) / Noivo (a)	Com familiares	Sim	Não	2-4 vezes por semana	PÚBLICA	Nenhum sintoma	Sim	Não	Não	Televisão, Jornais e revistas científicas, Fonte oficial do Ministério da Saúde / OMS	3	Sim	Pensamentos recorrentes acerca dos riscos da COVID-19	Sim	1	5	2-4 vezes por semana	2	Raramente	2	Não	3	Até uma vez por semana	Até uma vez por semana	Não fumo	Não uso drogas ilícitas		Nenhum	Não
12 semestre em curso	Feminino	24	Aracaju e região metropolitana	Aracaju e região metropolitana	Namorado (a) / Noivo (a)	Com familiares	Sim	Não	Não pratico atividade física	PRIVADA	Nenhum sintoma	Não	Não	Não	Jornais e revistas científicas, Fonte oficial do Ministério da Saúde / OMS	3	Sim	Dificuldade para iniciar ou manter o sono, Aumento do apetite, Irritabilidade, Pensamentos recorrentes acerca dos riscos da COVID-19, Redução da energia, Dores recorrentes (dor de cabeça, dor muscular, dor articular), Desânimo ao ir trabalhar, Sensação de medo ao ir trabalhar	Sim	2	3	2-4 vezes por semana	3	Às vezes	4	Sim	4	Até uma vez por semana	Até uma vez por semana	Não fumo	Não uso drogas ilícitas		Nenhum	Não
10 semestre em curso	Feminino	25	Aracaju e região metropolitana	Aracaju e região metropolitana	Solteiro (a) / Viúvo (a) / Divorciado (a)	Com familiares	Sim	Não	Mais que 4 vezes por semana	PRIVADA	Sintomas de infecção respiratória alta	Não	Não	Não sei	Televisão, Sites de notícias, Fonte oficial do Ministério da Saúde / OMS	3	Sim	Dificuldade para iniciar ou manter o sono, Pensamentos recorrentes acerca dos riscos da COVID-19, Palpitação, Redução da energia, Dores recorrentes (dor de cabeça, dor muscular, dor articular)	Sim	1	4	2-4 vezes por semana	4	Raramente	4	Sim	2	Até uma vez por semana	Até uma vez por semana	Não fumo	Não uso drogas ilícitas		Transtorno de ansiedade	Não
Concluí o curso de medicina em 2019 e não faço residência médica	Masculino	29	Outro estado	Outro estado	Solteiro (a) / Viúvo (a) / Divorciado (a)	Com familiares	Não	Não	Não pratico atividade física	PÚBLICA	Nenhum sintoma	Não	Não	Sim	Televisão, Sites de notícias, Jornais e revistas científicas, Fonte oficial do Ministério da Saúde / OMS	3	Sim	Aumento do apetite	Sim	2	3	Até 1 vez por semana	3	Raramente	4	Não	2	Até uma vez por semana	Até uma vez por semana	Até uma vez por semana	Não uso drogas ilícitas		Transtorno de déficit de atenção	Sim
11 semestre em curso	Masculino	22	Interior de Sergipe	Outro estado	Namorado (a) / Noivo (a)	Com companheiro (a)	Sim	Não		PÚBLICA	Nenhum sintoma	Não	Não	Não sei	Jornais e revistas científicas, Fonte oficial do Ministério da Saúde / OMS	3	Sim	Dificuldade para iniciar ou manter o sono, Irritabilidade, Redução da energia, Disfunções sexuais (perda da libido, disfunção erétil), Dores recorrentes (dor de cabeça, dor muscular, dor articular)	Sim	1	4	Até 1 vez por semana	3	Às vezes	4	Sim	3	Até uma vez por semana	Até uma vez por semana	Não fumo	Não uso drogas ilícitas		Transtorno de ansiedade	Não
9 semestre em curso	Masculino	22	Aracaju e região metropolitana	Aracaju e região metropolitana	Namorado (a) / Noivo (a)	Com familiares	Não	Não	Não pratico atividade física	PRIVADA	Nenhum sintoma	Não	Não	Não	Televisão, Sites de notícias, Jornais e revistas científicas	3	Sim	Dificuldade para iniciar ou manter o sono, Irritabilidade, Pensamentos recorrentes acerca dos riscos da COVID-19	Sim	1	1	Até 1 vez por semana	4	Às vezes	5	Sim	4	Até uma vez por semana	Até uma vez por semana	Não fumo	Não uso drogas ilícitas		Nenhum	Não
12 semestre em curso	Masculino	26	Aracaju e região metropolitana	Outro estado	Namorado (a) / Noivo (a)	Sozinho (a)	Não	Não		PÚBLICA	Nenhum sintoma	Não	Sim	Não	Jornais e revistas científicas, Fonte oficial do Ministério da Saúde / OMS	3	Não	Dificuldade para iniciar ou manter o sono, Aumento do apetite	Não	1	3	Mais que 4 vezes por semana	2	Raramente	4	Sim	1	Até uma vez por semana	Até uma vez por semana	Não fumo	Não uso drogas ilícitas		Nenhum	Não
10 semestre em curso	Masculino	24	Aracaju e região metropolitana	Aracaju e região metropolitana	Solteiro (a) / Viúvo (a) / Divorciado (a)	Com familiares	Não	Não	Não pratico atividade física	PÚBLICA	Sintomas de infecção respiratória alta	Não	Não	Sim	Jornais e revistas científicas, Fonte oficial do Ministério da Saúde / OMS	3	Sim	Pensamentos recorrentes acerca dos riscos da COVID-19	Não	3	2	Mais que 4 vezes por semana	3	Nunca	4	Não	3	Até uma vez por semana	Até uma vez por semana	Não fumo	Não uso drogas ilícitas		Nenhum	Não
Concluí o curso de medicina em 2019 e não faço residência médica	Feminino	26	Aracaju e região metropolitana	Outro estado	Namorado (a) / Noivo (a)	Com colegas	Não	Não	2-4 vezes por semana	PÚBLICA	Nenhum sintoma	Sim	Não	Não sei	Televisão, Sites de notícias, Fonte oficial do Ministério da Saúde / OMS	3	Sim	Aumento do apetite, Redução da energia	Não	1	1	Mais que 4 vezes por semana	3	Às vezes	4	Não	2	Até uma vez por semana	Até uma vez por semana	Não fumo	Não uso drogas ilícitas		Nenhum	Não
9 semestre em curso	Masculino	23	Aracaju e região metropolitana	Outro estado	Namorado (a) / Noivo (a)	Com familiares	Sim	Não	2-4 vezes por semana	PÚBLICA	Sintomas de infecção respiratória alta	Não	Não	Não	Jornais e revistas científicas, Fonte oficial do Ministério da Saúde / OMS	3	Não sei	Aumento do apetite, Pensamentos recorrentes acerca dos riscos da COVID-19, Sensação de falta de ar, Redução da energia, Desânimo ao ir trabalhar	Não sei	2	4	Mais que 4 vezes por semana	2	Raramente	3	Não	2	Até uma vez por semana	Até uma vez por semana	Não fumo	Não uso drogas ilícitas		Nenhum	Não
9 semestre em curso	Masculino	23	Aracaju e região metropolitana	Aracaju e região metropolitana	Namorado (a) / Noivo (a)	Com familiares	Sim	Não	2-4 vezes por semana	PRIVADA	Nenhum sintoma	Não	Não	Não sei	Televisão, Jornais e revistas científicas, Fonte oficial do Ministério da Saúde / OMS	3	Sim	Pensamentos recorrentes acerca dos riscos da COVID-19, Desânimo ao ir trabalhar	Sim	3	3	Mais que 4 vezes por semana	2	Às vezes	5	Sim	2	Até uma vez por semana	Até uma vez por semana	Não fumo	Não uso drogas ilícitas		Nenhum	Não
Concluí o curso de medicina em 2018 e faço residência médica	Feminino	25	Aracaju e região metropolitana	Aracaju e região metropolitana	Namorado (a) / Noivo (a)	Com familiares	Sim	Não	Não pratico atividade física	PÚBLICA	Nenhum sintoma	Não	Não	Sim	Sites de notícias, Jornais e revistas científicas, Fonte oficial do Ministério da Saúde / OMS	3	Sim	Aumento do apetite, Irritabilidade, Redução da energia, Desânimo ao ir trabalhar, Sensação de medo ao ir trabalhar	Sim	5	5	Mais que 4 vezes por semana	3	Raramente	4	Sim	3	Até uma vez por semana	Até uma vez por semana	Não fumo	Não uso drogas ilícitas		Transtorno alimentar	Sim
9 semestre em curso	Masculino	23	Aracaju e região metropolitana	Aracaju e região metropolitana	Solteiro (a) / Viúvo (a) / Divorciado (a)	Com familiares	Não	Não	Não pratico atividade física	PRIVADA	Nenhum sintoma	Não	Não	Sim	Televisão, Fonte oficial do Ministério da Saúde / OMS	3	Sim	Dificuldade para iniciar ou manter o sono, Aumento do apetite, Irritabilidade, Pensamentos recorrentes acerca dos riscos da COVID-19, Redução da energia	Sim	3	3	Mais que 4 vezes por semana	5	Raramente	5	Sim	2	Até uma vez por semana	Até uma vez por semana	Não fumo	Não uso drogas ilícitas		Transtorno de ansiedade	Não
Concluí o curso de medicina em 2019 e não faço residência médica	Masculino	24	Aracaju e região metropolitana	Aracaju e região metropolitana	Solteiro (a) / Viúvo (a) / Divorciado (a)	Com familiares	Não	Não	Não pratico atividade física	PRIVADA	Sintomas de infecção respiratória alta	Sim	Não	Sim	Sites de notícias, Jornais e revistas científicas, Fonte oficial do Ministério da Saúde / OMS	4	Sim	Dificuldade para iniciar ou manter o sono, Aumento do apetite, Irritabilidade, Pensamentos recorrentes acerca dos riscos da COVID-19, Palpitação, Sensação de falta de ar, Redução da energia, Disfunções sexuais (perda da libido, disfunção erétil), Dores recorrentes (dor de cabeça, dor muscular, dor articular), Desânimo ao ir trabalhar, Sensação de medo ao ir trabalhar	Sim	3	5	Não faço contato	3	Às vezes	5	Não sei	3	Até uma vez por semana	Até uma vez por semana	Não fumo	Não uso drogas ilícitas		Transtorno de ansiedade	Sim
Concluí o curso de medicina em 2019 e não faço residência médica	Masculino	23	Interior de Sergipe	Aracaju e região metropolitana	Solteiro (a) / Viúvo (a) / Divorciado (a)	Sozinho (a)	Não	Não	Não pratico atividade física	PÚBLICA	Sintomas de infecção respiratória alta	Sim	Não	Sim	Jornais e revistas científicas, Fonte oficial do Ministério da Saúde / OMS	4	Sim	Dificuldade para iniciar ou manter o sono, Irritabilidade, Pensamentos recorrentes acerca dos riscos da COVID-19, Redução da energia, Sensação de medo ao ir trabalhar	Sim	2	3	Não faço contato	3	Raramente	5	Não	2	Até uma vez por semana	Até uma vez por semana	Não fumo	Não uso drogas ilícitas		Transtorno de ansiedade	Não
12 semestre em curso	Feminino	32	Aracaju e região metropolitana	Aracaju e região metropolitana	Solteiro (a) / Viúvo (a) / Divorciado (a)	Com companheiro (a)	Não	Não		PÚBLICA	Nenhum sintoma	Não	Não	Sim	Sites de notícias, Jornais e revistas científicas, Fonte oficial do Ministério da Saúde / OMS	4	Sim	Nenhum dos sintomas	Não	4	3	2-4 vezes por semana	3	Às vezes	4	Não sei	3	2-4 vezes por semana	Não se aplica	Não fumo	Não uso drogas ilícitas		Transtorno de ansiedade, Estress pós traumático	Sim
10 semestre em curso	Masculino	24	Aracaju e região metropolitana	Aracaju e região metropolitana	Solteiro (a) / Viúvo (a) / Divorciado (a)	Com familiares	Sim	Não		PÚBLICA	Nenhum sintoma	Não	Não	Não	Televisão, Sites de notícias, Jornais e revistas científicas, Fonte oficial do Ministério da Saúde / OMS	3	Sim	Dificuldade para iniciar ou manter o sono, Aumento do apetite, Irritabilidade, Pensamentos recorrentes acerca dos riscos da COVID-19, Palpitação, Sensação de falta de ar, Redução da energia	Sim	2	2	2-4 vezes por semana	3	Raramente	4	Sim	2	2-4 vezes por semana	Não se aplica	Não fumo	Não uso drogas ilícitas		Nenhum	Não
Concluí o curso de medicina em 2018 e não faço residência médica	Feminino	27	Interior de Sergipe	Aracaju e região metropolitana	Casado (a) / União estável	Com colegas, Com companheiro (a)	Sim	Não		PÚBLICA	Nenhum sintoma	Sim	Não	Sim	Sites de notícias, Jornais e revistas científicas, Fonte oficial do Ministério da Saúde / OMS	5	Sim	Dificuldade para iniciar ou manter o sono, Aumento do apetite, Irritabilidade, Pensamentos recorrentes acerca dos riscos da COVID-19, Redução da energia, Dores recorrentes (dor de cabeça, dor muscular, dor articular), Desânimo ao ir trabalhar, Sensação de medo ao ir trabalhar	Sim	1	4	2-4 vezes por semana	4	Às vezes	5	Não	3	2-4 vezes por semana	Não se aplica	Não fumo	Não uso drogas ilícitas		Transtorno de ansiedade	Não
11 semestre em curso	Feminino	28	Interior de Sergipe	Outro estado	Solteiro (a) / Viúvo (a) / Divorciado (a)	Sozinho (a)	Não	Não	Não pratico atividade física	PÚBLICA	Nenhum sintoma	Não	Não	Sim	Sites de notícias, Jornais e revistas científicas, Fonte oficial do Ministério da Saúde / OMS	5	Sim	Dificuldade para iniciar ou manter o sono, Aumento do apetite, Redução da energia	Sim	3	4	2-4 vezes por semana	3	Às vezes	3	Não	2	2-4 vezes por semana	Não se aplica	Mais que 4 vezes por semana	Não uso drogas ilícitas		Nenhum	Não
11 semestre em curso	Masculino	22	Aracaju e região metropolitana	Aracaju e região metropolitana	Solteiro (a) / Viúvo (a) / Divorciado (a)	Com familiares	Não	Não	2-4 vezes por semana	PÚBLICA	Nenhum sintoma	Sim	Não	Sim	Jornais e revistas científicas, Fonte oficial do Ministério da Saúde / OMS	3	Sim	Dificuldade para iniciar ou manter o sono, Irritabilidade	Sim	3	3	2-4 vezes por semana	2	Raramente	3	Não sei	2	2-4 vezes por semana	Não se aplica	Até uma vez por semana	Não uso drogas ilícitas		Nenhum	Não
12 semestre em curso	Feminino	25	Aracaju e região metropolitana	Aracaju e região metropolitana	Solteiro (a) / Viúvo (a) / Divorciado (a)	Com familiares	Sim	Não	Mais que 4 vezes por semana	PRIVADA	Nenhum sintoma	Não	Não	Não	Fonte oficial do Ministério da Saúde / OMS	3	Sim	Dificuldade para iniciar ou manter o sono, Aumento do apetite, Irritabilidade, Palpitação, Sensação de falta de ar	Sim	3	3	2-4 vezes por semana	5	Às vezes	5	Não	1	2-4 vezes por semana	Não se aplica	Não fumo	Não uso drogas ilícitas		Transtorno de ansiedade, Transtorno Obssessivo Compulsivo	Sim
10 semestre em curso	Feminino	28	Aracaju e região metropolitana	Aracaju e região metropolitana	Namorado (a) / Noivo (a)	Com familiares	Sim	Não	2-4 vezes por semana	PRIVADA	Nenhum sintoma	Não	Não	Não	Sites de notícias	2	Sim	Pensamentos recorrentes acerca dos riscos da COVID-19, Sensação de falta de ar	Sim	1	3	2-4 vezes por semana	5	O tempo todo	5	Não	1	2-4 vezes por semana	Não se aplica	Não fumo	Não uso drogas ilícitas		Nenhum	Não
11 semestre em curso	Feminino	32	Outro estado	Outro estado	Casado (a) / União estável	Com familiares	Sim	Sim	Não pratico atividade física	PÚBLICA	Nenhum sintoma	Sim	Não	Não sei	Televisão, Sites de notícias, Jornais e revistas científicas, Fonte oficial do Ministério da Saúde / OMS	3	Sim	Dificuldade para iniciar ou manter o sono, Aumento do apetite, Pensamentos recorrentes acerca dos riscos da COVID-19, Sensação de falta de ar, Dores recorrentes (dor de cabeça, dor muscular, dor articular)	Sim	3	3	Mais que 4 vezes por semana	3	Frequentemente	5	Sim	3	2-4 vezes por semana	Não se aplica	Não fumo	Não uso drogas ilícitas		Transtorno de ansiedade	Sim
9 semestre em curso	Masculino	27	Interior de Sergipe	Outro estado	Solteiro (a) / Viúvo (a) / Divorciado (a)	Sozinho (a)	Sim	Não	2-4 vezes por semana	PÚBLICA	Nenhum sintoma	Não	Não	Sim	Jornais e revistas científicas, Fonte oficial do Ministério da Saúde / OMS	5	Não	Aumento do apetite, Irritabilidade, Pensamentos recorrentes acerca dos riscos da COVID-19, Dores recorrentes (dor de cabeça, dor muscular, dor articular)	Não	1	1	2-4 vezes por semana	5	Frequentemente	5	Sim	4	Até uma vez por semana	Não se aplica	Não fumo	Não uso drogas ilícitas		Nenhum	Sim
12 semestre em curso	Feminino	42	Aracaju e região metropolitana	Aracaju e região metropolitana	Solteiro (a) / Viúvo (a) / Divorciado (a)	Com familiares	Sim	Sim		PRIVADA	Nenhum sintoma	Sim	Sim	Não	Fonte oficial do Ministério da Saúde / OMS	3	Não sei	Sensação de medo ao ir trabalhar	Não	2	4	2-4 vezes por semana	3	Raramente	4	Sim	1	Até uma vez por semana	Não se aplica	Não fumo	Não uso drogas ilícitas		Nenhum	Sim
10 semestre em curso	Masculino	24	Aracaju e região metropolitana	Aracaju e região metropolitana	Namorado (a) / Noivo (a)	Com familiares	Não	Não		PÚBLICA	Nenhum sintoma	Não	Não	Não	Televisão, Sites de notícias, Jornais e revistas científicas, Fonte oficial do Ministério da Saúde / OMS	5	Sim	Nenhum dos sintomas	Não	2	4	2-4 vezes por semana	1	Nunca	3	Não	1	Até uma vez por semana	Não se aplica	Não fumo	Não uso drogas ilícitas		Nenhum	Não
10 semestre em curso	Masculino	30	Aracaju e região metropolitana	Interior de Sergipe	Namorado (a) / Noivo (a)	Com familiares	Não	Não	2-4 vezes por semana	PÚBLICA	Nenhum sintoma	Não	Não	Sim	Televisão, Jornais e revistas científicas, Fonte oficial do Ministério da Saúde / OMS	4	Sim	Nenhum dos sintomas	Não	3	4	2-4 vezes por semana	4	Às vezes	4	Sim	2	Até uma vez por semana	Não se aplica	Não fumo	Não uso drogas ilícitas		Nenhum	Não
Concluí o curso de medicina em 2019 e faço residência médica	Masculino	25	Outro estado	Aracaju e região metropolitana	Namorado (a) / Noivo (a)	Com colegas	Não	Não		PÚBLICA	Nenhum sintoma	Sim	Não	Não sei	Jornais e revistas científicas, Fonte oficial do Ministério da Saúde / OMS	4	Sim	Pensamentos recorrentes acerca dos riscos da COVID-19, Sensação de medo ao ir trabalhar	Não	3	5	2-4 vezes por semana	4	Às vezes	4	Não	1	Até uma vez por semana	Não se aplica	Não fumo	Não uso drogas ilícitas		Nenhum	Não
9 semestre em curso	Masculino	38	Aracaju e região metropolitana	Aracaju e região metropolitana	Casado (a) / União estável	Com familiares, Com companheiro (a)	Não	Sim	2-4 vezes por semana	PÚBLICA	Sintomas de infecção respiratória alta	Não	Sim	Sim	Sites de notícias, Fonte oficial do Ministério da Saúde / OMS	3	Sim	Nenhum dos sintomas, Amigdalite, Laringofaringite, Rinossinusite	Não	2	1	2-4 vezes por semana	3	Às vezes	4	Não	3	Até uma vez por semana	Não se aplica	Não fumo	Não uso drogas ilícitas		Nenhum	Não
12 semestre em curso	Masculino	24	Aracaju e região metropolitana	Interior de Sergipe	Namorado (a) / Noivo (a)	Sozinho (a)	Não	Não	2-4 vezes por semana	PÚBLICA	Nenhum sintoma	Não	Não	Sim	Sites de notícias, Fonte oficial do Ministério da Saúde / OMS	3	Sim	Nenhum dos sintomas	Não	3	4	2-4 vezes por semana	3	Nunca	4	Sim	2	Até uma vez por semana	Não se aplica	Não fumo	Não uso drogas ilícitas		Nenhum	Não
Concluí o curso de medicina em 2019 e não faço residência médica	Masculino	24	Interior de Sergipe	Interior de Sergipe	Solteiro (a) / Viúvo (a) / Divorciado (a)	Com familiares	Sim	Não		PÚBLICA	Nenhum sintoma	Não	Não	Sim	Sites de notícias, Fonte oficial do Ministério da Saúde / OMS	3	Sim	Dificuldade para iniciar ou manter o sono, Redução do apetite	Não	1	4	2-4 vezes por semana	4	Raramente	4	Não	1	Até uma vez por semana	Não se aplica	Não fumo	Não uso drogas ilícitas		Transtorno de ansiedade	Sim
Concluí o curso de medicina em 2019 e faço residência médica	Masculino	24	Aracaju e região metropolitana	Aracaju e região metropolitana	Namorado (a) / Noivo (a)	Com familiares	Sim	Não	Até 1 vez por semana	PRIVADA	Nenhum sintoma	Sim	Sim	Sim	Jornais e revistas científicas, Fonte oficial do Ministério da Saúde / OMS	2	Sim	Aumento do apetite, Palpitação, Sensação de falta de ar	Não sei	2	4	2-4 vezes por semana	3	Às vezes	5	Não	1	Até uma vez por semana	Não se aplica	Não fumo	Não uso drogas ilícitas		Nenhum	Não
Concluí o curso de medicina em 2019 e não faço residência médica	Masculino	29	Interior de Sergipe	Interior de Sergipe	Solteiro (a) / Viúvo (a) / Divorciado (a)	Com colegas	Sim	Não	2-4 vezes por semana	PÚBLICA	Nenhum sintoma	Sim	Não	Não	Fonte oficial do Ministério da Saúde / OMS	3	Sim	Nenhum dos sintomas	Não sei	1	2	2-4 vezes por semana	2	Às vezes	4	Sim	3	Até uma vez por semana	Não se aplica	Não fumo	Não uso drogas ilícitas		Nenhum	Sim
10 semestre em curso	Feminino	23	Aracaju e região metropolitana	Interior de Sergipe	Namorado (a) / Noivo (a)	Sozinho (a)	Sim	Não	Até 1 vez por semana	PÚBLICA	Nenhum sintoma	Não	Sim	Não	Televisão, Sites de notícias, Jornais e revistas científicas, Fonte oficial do Ministério da Saúde / OMS	2	Sim	Dificuldade para iniciar ou manter o sono, Redução da energia	Sim	3	3	2-4 vezes por semana	3	Às vezes	4	Sim	2	Até uma vez por semana	Não se aplica	Não fumo	Não uso drogas ilícitas		Nenhum	Não
Concluí o curso de medicina em 2019 e faço residência médica	Masculino	30	Aracaju e região metropolitana	Aracaju e região metropolitana	Solteiro (a) / Viúvo (a) / Divorciado (a)	Com familiares	Não	Não		PÚBLICA	Nenhum sintoma	Sim	Não	Sim	Televisão, Sites de notícias, Jornais e revistas científicas, Fonte oficial do Ministério da Saúde / OMS	3	Sim	Aumento do apetite, Irritabilidade, Dores recorrentes (dor de cabeça, dor muscular, dor articular)	Sim	2	4	2-4 vezes por semana	4	Raramente	5	Não	3	Até uma vez por semana	Não se aplica	Não fumo	Não uso drogas ilícitas		Nenhum	Sim
	Feminino	24	Aracaju e região metropolitana	Outro estado	Namorado (a) / Noivo (a)	Com companheiro (a)	Sim	Não		PÚBLICA	Nenhum sintoma	Sim	Não	Não	Televisão, Jornais e revistas científicas, Fonte oficial do Ministério da Saúde / OMS	5	Sim	Dificuldade para iniciar ou manter o sono, Aumento do apetite, Irritabilidade, Pensamentos recorrentes acerca dos riscos da COVID-19, Disfunções sexuais (perda da libido, disfunção erétil)	Sim	1	2	2-4 vezes por semana	3	Às vezes	4	Não	2	Até uma vez por semana	Não se aplica	Não fumo	Não uso drogas ilícitas		Nenhum	Não
11 semestre em curso	Feminino	27	Aracaju e região metropolitana	Aracaju e região metropolitana	Namorado (a) / Noivo (a)	Com familiares	Não	Não	Não pratico atividade física	PRIVADA	Nenhum sintoma	Sim	Não	Sim	Televisão, Jornais e revistas científicas, Fonte oficial do Ministério da Saúde / OMS	4	Sim	Dificuldade para iniciar ou manter o sono, Aumento do apetite, Irritabilidade, Pensamentos recorrentes acerca dos riscos da COVID-19, Redução da energia	Sim	4	5	2-4 vezes por semana	5	Às vezes	5	Sim	3	Até uma vez por semana	Não se aplica	Não fumo	Não uso drogas ilícitas		Nenhum	Não
10 semestre em curso	Masculino	26	Interior de Sergipe	Outro estado	Solteiro (a) / Viúvo (a) / Divorciado (a)	Com colegas	Sim	Não	2-4 vezes por semana	PÚBLICA	Nenhum sintoma	Não	Não	Sim	Sites de notícias, Jornais e revistas científicas, Fonte oficial do Ministério da Saúde / OMS	3	Sim	Dificuldade para iniciar ou manter o sono, Aumento do apetite, Pensamentos recorrentes acerca dos riscos da COVID-19, Redução da energia	Sim	1	5	2-4 vezes por semana	1	Nunca	1	Sim	5	Até uma vez por semana	Não se aplica	Não fumo	Não uso drogas ilícitas		Transtorno de ansiedade	Sim
Concluí o curso de medicina em 2020 e não faço residência médica	Feminino	27	Interior de Sergipe	Outro estado	Solteiro (a) / Viúvo (a) / Divorciado (a)	Sozinho (a)	Sim	Não	Não pratico atividade física	PÚBLICA	Nenhum sintoma	Sim	Não	Não	Jornais e revistas científicas, Fonte oficial do Ministério da Saúde / OMS	5	Sim	Redução do apetite, Irritabilidade, Pensamentos recorrentes acerca dos riscos da COVID-19, Redução da energia, Dores recorrentes (dor de cabeça, dor muscular, dor articular), Desânimo ao ir trabalhar, Sensação de medo ao ir trabalhar	Sim	1	2	2-4 vezes por semana	5	O tempo todo	5	Sim	2	Até uma vez por semana	Não se aplica	Não fumo	Não uso drogas ilícitas		Transtorno de ansiedade	Sim
Concluí o curso de medicina em 2019 e não faço residência médica	Feminino	29	Outro estado	Outro estado	Solteiro (a) / Viúvo (a) / Divorciado (a)	Com familiares	Sim	Não	Até 1 vez por semana	PÚBLICA	Nenhum sintoma	Sim	Sim	Não	Jornais e revistas científicas, Fonte oficial do Ministério da Saúde / OMS	4	Sim	Irritabilidade, Pensamentos recorrentes acerca dos riscos da COVID-19, Sensação de medo ao ir trabalhar	Sim	2	2	2-4 vezes por semana	4	Às vezes	5	Sim	3	Até uma vez por semana	Não se aplica	Não fumo	Não uso drogas ilícitas		Nenhum	Sim
9 semestre em curso	Feminino	31	Aracaju e região metropolitana	Aracaju e região metropolitana	Casado (a) / União estável	Com companheiro (a)	Sim	Não	Até 1 vez por semana	PÚBLICA	Nenhum sintoma	Não	Não	Não sei	Jornais e revistas científicas, Fonte oficial do Ministério da Saúde / OMS	5	Sim	Dificuldade para iniciar ou manter o sono, Irritabilidade, Pensamentos recorrentes acerca dos riscos da COVID-19, Palpitação, Redução da energia, Dores recorrentes (dor de cabeça, dor muscular, dor articular)	Sim	1	3	2-4 vezes por semana	4	Frequentemente	5	Não	5	Até uma vez por semana	Não se aplica	Não fumo	Não uso drogas ilícitas		Nenhum	Não
Concluí o curso de medicina em 2020 e não faço residência médica	Feminino	23	Aracaju e região metropolitana	Aracaju e região metropolitana	Solteiro (a) / Viúvo (a) / Divorciado (a)	Com familiares	Não	Não	Até 1 vez por semana	PÚBLICA	Nenhum sintoma	Sim	Não	Sim	Jornais e revistas científicas, Fonte oficial do Ministério da Saúde / OMS	3	Sim	Dificuldade para iniciar ou manter o sono, Aumento do apetite, Irritabilidade, Redução da energia	Sim	2	4	2-4 vezes por semana	4	Às vezes	4	Sim	2	Até uma vez por semana	Não se aplica	Não fumo	Não uso drogas ilícitas		Nenhum	Não
Concluí o curso de medicina em 2019 e não faço residência médica	Feminino	24	Interior de Sergipe	Interior de Sergipe	Solteiro (a) / Viúvo (a) / Divorciado (a)	Sozinho (a)	Não	Não		PÚBLICA	Nenhum sintoma	Sim	Não	Sim	Jornais e revistas científicas, Fonte oficial do Ministério da Saúde / OMS	4	Sim	Pensamentos recorrentes acerca dos riscos da COVID-19, Sensação de falta de ar, Sensação de medo ao ir trabalhar	Sim	2	2	2-4 vezes por semana	4	Às vezes	5	Sim	2	Até uma vez por semana	Não se aplica	Não fumo	Não uso drogas ilícitas		Nenhum	Não
Concluí o curso de medicina em 2018 e faço residência médica	Masculino	27	Aracaju e região metropolitana	Aracaju e região metropolitana	Solteiro (a) / Viúvo (a) / Divorciado (a)	Com familiares	Não	Não	Não pratico atividade física	PRIVADA	Nenhum sintoma	Sim	Não	Sim	Jornais e revistas científicas, Fonte oficial do Ministério da Saúde / OMS	3	Sim	Aumento do apetite, Irritabilidade, Pensamentos recorrentes acerca dos riscos da COVID-19, Palpitação, Desânimo ao ir trabalhar, Sensação de medo ao ir trabalhar	Sim	3	4	2-4 vezes por semana	5	Às vezes	5	Sim	3	Até uma vez por semana	Não se aplica	Não fumo	Não uso drogas ilícitas		Transtorno de ansiedade, Transtorno depressivo	Sim
10 semestre em curso	Feminino	24	Interior de Sergipe	Interior de Sergipe	Namorado (a) / Noivo (a)	Com familiares	Sim	Não	2-4 vezes por semana	PÚBLICA	Nenhum sintoma	Não	Não	Sim	Televisão, Sites de notícias, Fonte oficial do Ministério da Saúde / OMS	3	Sim	Irritabilidade, Pensamentos recorrentes acerca dos riscos da COVID-19	Sim	1	3	2-4 vezes por semana	4	Frequentemente	5	Sim	3	Até uma vez por semana	Não se aplica	Não fumo	Não uso drogas ilícitas		Nenhum	Não
10 semestre em curso	Feminino	26	Aracaju e região metropolitana	Aracaju e região metropolitana	Solteiro (a) / Viúvo (a) / Divorciado (a)	Com familiares	Sim	Não	Até 1 vez por semana	PRIVADA	Nenhum sintoma	Não	Não	Sim	Televisão, Fonte oficial do Ministério da Saúde / OMS	1	Sim	Dificuldade para iniciar ou manter o sono, Irritabilidade, Pensamentos recorrentes acerca dos riscos da COVID-19, Dores recorrentes (dor de cabeça, dor muscular, dor articular), Desânimo ao ir trabalhar	Sim	1	4	2-4 vezes por semana	5	O tempo todo	5	Sim	2	Até uma vez por semana	Não se aplica	Não fumo	Não uso drogas ilícitas		Nenhum	Não
11 semestre em curso	Masculino	23	Interior de Sergipe	Aracaju e região metropolitana	Solteiro (a) / Viúvo (a) / Divorciado (a)	Com colegas	Não	Não	Até 1 vez por semana	PÚBLICA	Nenhum sintoma	Não	Não	Não	Televisão, Sites de notícias, Fonte oficial do Ministério da Saúde / OMS	3	Não	Pensamentos recorrentes acerca dos riscos da COVID-19, Sensação de medo ao ir trabalhar	Não	1	1	Até 1 vez por semana	4	Às vezes	5	Sim	1	Até uma vez por semana	Não se aplica	Não fumo	Não uso drogas ilícitas		Nenhum	Não
Concluí o curso de medicina em 2019 e não faço residência médica	Masculino	38	Interior de Sergipe	Outro estado	Namorado (a) / Noivo (a)	Com companheiro (a)	Sim	Não	Não pratico atividade física	PÚBLICA	Sintomas de infecção respiratória alta	Sim	Sim	Sim	Fonte oficial do Ministério da Saúde / OMS	2	Sim	Nenhum dos sintomas	Não	3	2	Até 1 vez por semana	1	Raramente	2	Não	1	Até uma vez por semana	Não se aplica	Não fumo	Não uso drogas ilícitas		Nenhum	Sim
10 semestre em curso	Feminino	26	Aracaju e região metropolitana	Outro estado	Namorado (a) / Noivo (a)	Com familiares	Sim	Não	Não pratico atividade física	PRIVADA	Nenhum sintoma	Não	Sim	Sim	Televisão, Sites de notícias, Jornais e revistas científicas, Fonte oficial do Ministério da Saúde / OMS	2	Sim	Dificuldade para iniciar ou manter o sono, Redução do apetite, Aumento do apetite, Irritabilidade, Pensamentos recorrentes acerca dos riscos da COVID-19, Palpitação, Sensação de falta de ar, Redução da energia, Dores recorrentes (dor de cabeça, dor muscular, dor articular)	Sim	2	5	Até 1 vez por semana	3	Às vezes	3	Sim	3	Até uma vez por semana	Não se aplica	Não fumo	Não uso drogas ilícitas		Transtorno do pânico	Sim
9 semestre em curso	Feminino	25	Outro estado	Outro estado	Solteiro (a) / Viúvo (a) / Divorciado (a)	Com familiares	Não	Não	2-4 vezes por semana	PÚBLICA	Nenhum sintoma	Não	Não	Sim	Televisão, Jornais e revistas científicas, Fonte oficial do Ministério da Saúde / OMS	2	Sim	Dificuldade para iniciar ou manter o sono, Aumento do apetite, Irritabilidade, Pensamentos recorrentes acerca dos riscos da COVID-19	Sim	2	2	Até 1 vez por semana	4	Às vezes	5	Sim	1	Até uma vez por semana	Não se aplica	Não fumo	Não uso drogas ilícitas		Nenhum	Não
Concluí o curso de medicina em 2019 e não faço residência médica	Feminino	24	Aracaju e região metropolitana	Aracaju e região metropolitana	Namorado (a) / Noivo (a)	Com familiares	Sim	Não	Não pratico atividade física	PÚBLICA	Nenhum sintoma	Sim	Sim	Sim	Sites de notícias, Jornais e revistas científicas, Fonte oficial do Ministério da Saúde / OMS	5	Sim	Dificuldade para iniciar ou manter o sono, Aumento do apetite, Irritabilidade, Pensamentos recorrentes acerca dos riscos da COVID-19, Angústia pelo cenário de incertezas	Sim	4	4	Até 1 vez por semana	3	Às vezes	4	Sim	3	Até uma vez por semana	Não se aplica	Não fumo	Não uso drogas ilícitas		Nenhum	Não
Concluí o curso de medicina em 2019 e não faço residência médica	Feminino	32	Aracaju e região metropolitana	Aracaju e região metropolitana	Solteiro (a) / Viúvo (a) / Divorciado (a)	Com familiares	Não	Não	Até 1 vez por semana	PÚBLICA	Nenhum sintoma	Sim	Não	Não sei	Jornais e revistas científicas, Fonte oficial do Ministério da Saúde / OMS	4	Sim	Aumento do apetite, Pensamentos recorrentes acerca dos riscos da COVID-19, Sensação de medo ao ir trabalhar	Sim	2	3	Até 1 vez por semana	4	Às vezes	4	Sim	3	Até uma vez por semana	Não se aplica	Não fumo	Não uso drogas ilícitas		Nenhum	Não
12 semestre em curso	Masculino	24	Aracaju e região metropolitana	Aracaju e região metropolitana	Solteiro (a) / Viúvo (a) / Divorciado (a)	Com familiares	Não	Não	Não pratico atividade física	PRIVADA	Sintomas de infecção respiratória alta	Não	Não	Sim	Jornais e revistas científicas, Fonte oficial do Ministério da Saúde / OMS	3	Sim	Nenhum dos sintomas	Sim	4	5	Até 1 vez por semana	2	Nunca	5	Não	2	Até uma vez por semana	Não se aplica	Não fumo	Não uso drogas ilícitas		Nenhum	Não
11 semestre em curso	Masculino	23	Interior de Sergipe	Outro estado	Namorado (a) / Noivo (a)	Com colegas	Não	Não		PÚBLICA	Nenhum sintoma	Não	Não	Não	Sites de notícias, Fonte oficial do Ministério da Saúde / OMS	4	Sim	Irritabilidade	Sim	1	4	Até 1 vez por semana	5	Às vezes	5	Sim	1	Até uma vez por semana	Não se aplica	Não fumo	Não uso drogas ilícitas		Nenhum	Não
Concluí o curso de medicina em 2019 e não faço residência médica	Masculino	29	Interior de Sergipe	Interior de Sergipe	Solteiro (a) / Viúvo (a) / Divorciado (a)	Com colegas	Sim	Não	Até 1 vez por semana	PÚBLICA	Nenhum sintoma	Sim	Não	Não	Fonte oficial do Ministério da Saúde / OMS	2	Sim	Aumento do apetite, Nenhum dos sintomas	Sim	2	2	Até 1 vez por semana	3	Raramente	5	Não sei	3	Até uma vez por semana	Não se aplica	Não fumo	Não uso drogas ilícitas		Nenhum	Não
11 semestre em curso	Feminino	25	Aracaju e região metropolitana	Aracaju e região metropolitana	Namorado (a) / Noivo (a)	Com familiares	Não	Não	Até 1 vez por semana	PRIVADA	Nenhum sintoma	Não	Não	Não sei	Fonte oficial do Ministério da Saúde / OMS	2	Sim	Aumento do apetite, Irritabilidade, Redução da energia, Dores recorrentes (dor de cabeça, dor muscular, dor articular)	Sim	2	3	Até 1 vez por semana	1	Nunca	2	Sim	1	Até uma vez por semana	Não se aplica	Não fumo	Não uso drogas ilícitas		Transtorno de ansiedade	Não
12 semestre em curso	Feminino	25	Aracaju e região metropolitana	Aracaju e região metropolitana	Solteiro (a) / Viúvo (a) / Divorciado (a)	Com familiares	Sim	Não	Até 1 vez por semana	PRIVADA	Nenhum sintoma	Sim	Não	Sim	Fonte oficial do Ministério da Saúde / OMS	3	Sim	Nenhum dos sintomas	Sim	1	3	Até 1 vez por semana	1	Nunca	5	Sim	2	Até uma vez por semana	Não se aplica	Não fumo	Não uso drogas ilícitas		Transtorno de ansiedade, Transtorno Bipolar	Sim
10 semestre em curso	Masculino	26	Aracaju e região metropolitana	Aracaju e região metropolitana	Namorado (a) / Noivo (a)	Com familiares	Não	Não	2-4 vezes por semana	PRIVADA	Nenhum sintoma	Não	Não	Não	Televisão, Sites de notícias, Jornais e revistas científicas	3	Sim	Dificuldade para iniciar ou manter o sono, Aumento do apetite, Pensamentos recorrentes acerca dos riscos da COVID-19	Sim	3	2	Até 1 vez por semana	4	Às vezes	4	Sim	3	Até uma vez por semana	Não se aplica	Não fumo	Não uso drogas ilícitas		Nenhum	Não
10 semestre em curso	Masculino	22	Aracaju e região metropolitana	Aracaju e região metropolitana	Namorado (a) / Noivo (a)	Com familiares	Sim	Não	Mais que 4 vezes por semana	PRIVADA	Nenhum sintoma	Não	Não	Sim	Sites de notícias, Jornais e revistas científicas, Fonte oficial do Ministério da Saúde / OMS	3	Não	Nenhum dos sintomas	Não	2	4	Mais que 4 vezes por semana	3	Raramente	4	Sim	2	Até uma vez por semana	Não se aplica	Não fumo	Não uso drogas ilícitas		Nenhum	Não
Concluí o curso de medicina em 2019 e faço residência médica	Feminino	24	Outro estado	Aracaju e região metropolitana	Namorado (a) / Noivo (a)	Sozinho (a)	Não	Não		PÚBLICA	Sintomas de infecção respiratória alta	Sim	Não	Não	Jornais e revistas científicas	4	Não	Pensamentos recorrentes acerca dos riscos da COVID-19, Sensação de falta de ar, Sensação de medo ao ir trabalhar	Não	3	3	Mais que 4 vezes por semana	3	Raramente	5	Não sei	4	Até uma vez por semana	Não se aplica	Não fumo	Não uso drogas ilícitas		Nenhum	Sim
12 semestre em curso	Masculino	23	Interior de Sergipe	Interior de Sergipe	Solteiro (a) / Viúvo (a) / Divorciado (a)	Com familiares	Sim	Não	2-4 vezes por semana	PÚBLICA	Nenhum sintoma	Não	Não	Não sei	Jornais e revistas científicas, Fonte oficial do Ministério da Saúde / OMS	4	Sim	Dificuldade para iniciar ou manter o sono, Redução da energia	Não	2	2	Mais que 4 vezes por semana	1	Nunca	2	Sim	2	Até uma vez por semana	Não se aplica	Não fumo	Não uso drogas ilícitas		Nenhum	Não
Concluí o curso de medicina em 2019 e não faço residência médica	Feminino	27	Aracaju e região metropolitana	Aracaju e região metropolitana	Solteiro (a) / Viúvo (a) / Divorciado (a)	Com familiares	Sim	Não	Não pratico atividade física	PÚBLICA	Nenhum sintoma	Sim	Não	Não sei	Jornais e revistas científicas, Fonte oficial do Ministério da Saúde / OMS	4	Sim	Nenhum dos sintomas	Não	2	4	Mais que 4 vezes por semana	3	Raramente	3	Sim	3	Até uma vez por semana	Não se aplica	Não fumo	Não uso drogas ilícitas		Nenhum	Não
12 semestre em curso	Masculino	25	Aracaju e região metropolitana	Aracaju e região metropolitana	Solteiro (a) / Viúvo (a) / Divorciado (a)	Com familiares	Não	Não	Não pratico atividade física	PÚBLICA	Nenhum sintoma	Sim	Não	Sim	Jornais e revistas científicas, Fonte oficial do Ministério da Saúde / OMS	3	Sim	Dificuldade para iniciar ou manter o sono	Não	5	4	Mais que 4 vezes por semana	3	Às vezes	4	Não	2	Até uma vez por semana	Não se aplica	Não fumo	Não uso drogas ilícitas		Nenhum	Não
11 semestre em curso	Masculino	34	Aracaju e região metropolitana	Aracaju e região metropolitana	Namorado (a) / Noivo (a)	Com familiares	Sim	Não	Não pratico atividade física	PÚBLICA	Nenhum sintoma	Sim	Não	Sim	Televisão, Sites de notícias, Jornais e revistas científicas	3	Sim	Aumento do apetite	Não	2	4	Mais que 4 vezes por semana	4	Nunca	5	Sim	1	Até uma vez por semana	Não se aplica	Não fumo	Não uso drogas ilícitas		Transtorno de ansiedade	Sim
10 semestre em curso	Feminino	23	Interior de Sergipe	Interior de Sergipe	Solteiro (a) / Viúvo (a) / Divorciado (a)	Com familiares	Sim	Não	2-4 vezes por semana	PÚBLICA	Nenhum sintoma	Não	Não	Sim	Televisão, Sites de notícias, Jornais e revistas científicas, Fonte oficial do Ministério da Saúde / OMS	3	Sim	Dificuldade para iniciar ou manter o sono, Pensamentos recorrentes acerca dos riscos da COVID-19, Redução da energia	Não sei	3	2	Mais que 4 vezes por semana	4	Frequentemente	4	Sim	3	Até uma vez por semana	Não se aplica	Não fumo	Não uso drogas ilícitas		Nenhum	Não
Concluí o curso de medicina em 2019 e não faço residência médica	Masculino	25	Aracaju e região metropolitana	Outro estado	Solteiro (a) / Viúvo (a) / Divorciado (a)	Sozinho (a)	Não	Não	Até 1 vez por semana	PÚBLICA	Nenhum sintoma	Sim	Não	Não sei	Jornais e revistas científicas, Fonte oficial do Ministério da Saúde / OMS	3	Sim	Dificuldade para iniciar ou manter o sono, Aumento do apetite, Irritabilidade, Pensamentos recorrentes acerca dos riscos da COVID-19, Redução da energia, Sensação de medo ao ir trabalhar	Não sei	2	4	Mais que 4 vezes por semana	5	Frequentemente	5	Sim	5	Até uma vez por semana	Não se aplica	Não fumo	Não uso drogas ilícitas		Nenhum	Não
Concluí o curso de medicina em 2018 e faço residência médica	Feminino	27	Interior de Sergipe	Outro estado	Namorado (a) / Noivo (a)	Sozinho (a)	Não	Não	Até 1 vez por semana		Nenhum sintoma	Sim	Não	Não	Televisão, Sites de notícias, Jornais e revistas científicas, Fonte oficial do Ministério da Saúde / OMS	3	Sim	Irritabilidade, Pensamentos recorrentes acerca dos riscos da COVID-19, Redução da energia, Dores recorrentes (dor de cabeça, dor muscular, dor articular), Desânimo ao ir trabalhar, Sensação de medo ao ir trabalhar	Sim	1	3	Mais que 4 vezes por semana	4	Às vezes	4	Sim	4	Até uma vez por semana	Não se aplica	Não fumo	Não uso drogas ilícitas		Transtorno de ansiedade	Sim
9 semestre em curso	Masculino	24	Aracaju e região metropolitana	Aracaju e região metropolitana	Namorado (a) / Noivo (a)	Sozinho (a)	Não	Não		PÚBLICA	Nenhum sintoma	Não	Não	Sim	Sites de notícias, Jornais e revistas científicas, Fonte oficial do Ministério da Saúde / OMS	3	Sim	Aumento do apetite, Pensamentos recorrentes acerca dos riscos da COVID-19, Redução da energia	Sim	5	5	Mais que 4 vezes por semana	3	Às vezes	5	Não sei	3	Até uma vez por semana	Não se aplica	Não fumo	Não uso drogas ilícitas		Nenhum	Não
10 semestre em curso	Masculino	23	Aracaju e região metropolitana	Aracaju e região metropolitana	Namorado (a) / Noivo (a)	Com colegas	Não	Não		PÚBLICA	Nenhum sintoma	Não	Não	Sim	Sites de notícias, Jornais e revistas científicas, Fonte oficial do Ministério da Saúde / OMS	3	Sim	Dificuldade para iniciar ou manter o sono, Aumento do apetite	Sim	1	2	Mais que 4 vezes por semana	2	Raramente	2	Sim	2	Até uma vez por semana	Não se aplica	Não fumo	Não uso drogas ilícitas		Nenhum	Não
Concluí o curso de medicina em 2019 e não faço residência médica	Feminino	24	Aracaju e região metropolitana	Aracaju e região metropolitana	Namorado (a) / Noivo (a)	Com familiares	Não	Não	Não pratico atividade física	PRIVADA	Sintomas de infecção respiratória alta	Sim	Não	Sim	Sites de notícias, Jornais e revistas científicas, Fonte oficial do Ministério da Saúde / OMS	4	Sim	Dificuldade para iniciar ou manter o sono, Aumento do apetite, Irritabilidade, Sensação de medo ao ir trabalhar	Sim	2	3	Mais que 4 vezes por semana	3	Raramente	5	Sim	2	Até uma vez por semana	Não se aplica	Não fumo	Não uso drogas ilícitas		Nenhum	Sim
12 semestre em curso	Feminino	25	Aracaju e região metropolitana	Outro estado	Solteiro (a) / Viúvo (a) / Divorciado (a)	Com colegas	Sim	Não		PÚBLICA	Nenhum sintoma	Não	Não	Não sei	Sites de notícias, Jornais e revistas científicas, Fonte oficial do Ministério da Saúde / OMS	5	Sim	Dificuldade para iniciar ou manter o sono, Aumento do apetite, Irritabilidade, Pensamentos recorrentes acerca dos riscos da COVID-19, Redução da energia, Dores recorrentes (dor de cabeça, dor muscular, dor articular)	Sim	3	5	Mais que 4 vezes por semana	4	Às vezes	5	Sim	5	Até uma vez por semana	Não se aplica	Não fumo	Não uso drogas ilícitas		Transtorno de ansiedade	Sim
9 semestre em curso	Feminino	22	Aracaju e região metropolitana	Aracaju e região metropolitana	Solteiro (a) / Viúvo (a) / Divorciado (a)	Com familiares	Sim	Não		PÚBLICA	Nenhum sintoma	Não	Não	Não	Jornais e revistas científicas, Fonte oficial do Ministério da Saúde / OMS	5	Sim	Dificuldade para iniciar ou manter o sono, Aumento do apetite, Irritabilidade, Pensamentos recorrentes acerca dos riscos da COVID-19, Palpitação, Redução da energia, Dores recorrentes (dor de cabeça, dor muscular, dor articular), Desanimo para estudar e fazer atividade física. Vontade de chorar, triste	Sim	1	5	Mais que 4 vezes por semana	5	Frequentemente	5	Sim	3	Até uma vez por semana	Não se aplica	Não fumo	Não uso drogas ilícitas		Transtorno de ansiedade	Sim
Concluí o curso de medicina em 2019 e não faço residência médica	Feminino	27	Interior de Sergipe	Outro estado	Namorado (a) / Noivo (a)	Sozinho (a)	Sim	Não	Não pratico atividade física	PÚBLICA	Nenhum sintoma	Sim	Sim	Sim	Jornais e revistas científicas, Fonte oficial do Ministério da Saúde / OMS	5	Sim	Pensamentos recorrentes acerca dos riscos da COVID-19, Disfunções sexuais (perda da libido, disfunção erétil)	Sim	1	5	Mais que 4 vezes por semana	5	O tempo todo	5	Sim	5	Até uma vez por semana	Não se aplica	Não fumo	Não uso drogas ilícitas		Transtorno de ansiedade	Sim
Concluí o curso de medicina em 2019 e não faço residência médica	Feminino	24	Interior de Sergipe	Aracaju e região metropolitana	Solteiro (a) / Viúvo (a) / Divorciado (a)	Com colegas	Não	Não	Até 1 vez por semana	PRIVADA	Nenhum sintoma	Sim	Não	Sim	Jornais e revistas científicas, Fonte oficial do Ministério da Saúde / OMS	3	Sim	Dificuldade para iniciar ou manter o sono, Irritabilidade, Pensamentos recorrentes acerca dos riscos da COVID-19, Redução da energia, Dores recorrentes (dor de cabeça, dor muscular, dor articular), Desânimo ao ir trabalhar, Sensação de medo ao ir trabalhar	Sim	3	5	Mais que 4 vezes por semana	5	Frequentemente	5	Não	1	Até uma vez por semana	Não se aplica	Não fumo	Não uso drogas ilícitas		Transtorno de ansiedade	Não
10 semestre em curso	Feminino	23	Aracaju e região metropolitana	Interior de Sergipe	Solteiro (a) / Viúvo (a) / Divorciado (a)	Com familiares	Não	Não	Mais que 4 vezes por semana	PRIVADA	Nenhum sintoma	Não	Não	Sim	Jornais e revistas científicas, Fonte oficial do Ministério da Saúde / OMS	4	Sim	Dificuldade para iniciar ou manter o sono	Sim	2	2	Mais que 4 vezes por semana	4	Às vezes	5	Sim	2	Até uma vez por semana	Não se aplica	Não fumo	Não uso drogas ilícitas		Nenhum	Não
11 semestre em curso	Masculino	24	Interior de Sergipe	Outro estado	Solteiro (a) / Viúvo (a) / Divorciado (a)	Com colegas	Não	Não		PÚBLICA	Nenhum sintoma	Não	Não	Não	Televisão, Sites de notícias, Fonte oficial do Ministério da Saúde / OMS	3	Sim	Pensamentos recorrentes acerca dos riscos da COVID-19, Palpitação	Sim	1	2	Mais que 4 vezes por semana	5	Frequentemente	5	Sim	2	Até uma vez por semana	Não se aplica	Não fumo	Não uso drogas ilícitas		Nenhum	Não
Concluí o curso de medicina em 2020 e não faço residência médica	Masculino	39	Interior de Sergipe	Interior de Sergipe	Casado (a) / União estável	Com companheiro (a)	Não	Sim	Não pratico atividade física	PÚBLICA	Nenhum sintoma	Sim	Não	Não	Fonte oficial do Ministério da Saúde / OMS	2	Sim	Dificuldade para iniciar ou manter o sono, Pensamentos recorrentes acerca dos riscos da COVID-19, Redução da energia, Disfunções sexuais (perda da libido, disfunção erétil), Dores recorrentes (dor de cabeça, dor muscular, dor articular), Desânimo ao ir trabalhar	Sim	1	2	Mais que 4 vezes por semana	3	Raramente	5	Não	2	Até uma vez por semana	Não se aplica	Não fumo	Não uso drogas ilícitas		Nenhum	Não
11 semestre em curso	Feminino	33	Interior de Sergipe	Aracaju e região metropolitana	Solteiro (a) / Viúvo (a) / Divorciado (a)	Com colegas	Não	Não	2-4 vezes por semana	PÚBLICA	Nenhum sintoma	Não	Não	Sim	Fonte oficial do Ministério da Saúde / OMS	5	Sim	Dificuldade para iniciar ou manter o sono	Sim	3	5	Mais que 4 vezes por semana	5	Às vezes	4	Sim	4	Até uma vez por semana	Não se aplica	Não fumo	Não uso drogas ilícitas		Nenhum	Não
10 semestre em curso	Masculino	22	Aracaju e região metropolitana	Aracaju e região metropolitana	Solteiro (a) / Viúvo (a) / Divorciado (a)	Com familiares	Não	Não	Não pratico atividade física	PÚBLICA	Nenhum sintoma	Não	Não	Sim	Sites de notícias, Jornais e revistas científicas, Fonte oficial do Ministério da Saúde / OMS	4	Não	Nenhum dos sintomas	Não	2	2	2-4 vezes por semana	3	Raramente	4	Sim	4	Não bebo	Não se aplica	Não fumo	Não uso drogas ilícitas		Nenhum	Não
Concluí o curso de medicina em 2019 e não faço residência médica	Feminino	26	Aracaju e região metropolitana	Aracaju e região metropolitana	Casado (a) / União estável	Com companheiro (a)	Não	Não	2-4 vezes por semana	PÚBLICA	Nenhum sintoma	Sim	Não	Sim	Televisão, Sites de notícias, Jornais e revistas científicas, Fonte oficial do Ministério da Saúde / OMS	3	Sim	Aumento do apetite, Pensamentos recorrentes acerca dos riscos da COVID-19, Sensação de medo ao ir trabalhar	Não	3	4	2-4 vezes por semana	5	Às vezes	5	Sim	3	Não bebo	Não se aplica	Não fumo	Não uso drogas ilícitas		Nenhum	Não
10 semestre em curso	Feminino	33	Aracaju e região metropolitana	Aracaju e região metropolitana	Casado (a) / União estável	Com familiares	Não	Sim		PRIVADA	Nenhum sintoma	Não	Não	Não	Sites de notícias, Jornais e revistas científicas, Fonte oficial do Ministério da Saúde / OMS	3	Sim	Nenhum dos sintomas	Não	3	3	2-4 vezes por semana	2	Raramente	5	Não	1	Não bebo	Não se aplica	Não fumo	Não uso drogas ilícitas		Nenhum	Não
10 semestre em curso	Masculino	25	Aracaju e região metropolitana	Interior de Sergipe	Casado (a) / União estável	Com companheiro (a)	Não	Não	2-4 vezes por semana	PÚBLICA	Nenhum sintoma	Não	Não	Sim	Sites de notícias, Jornais e revistas científicas, Fonte oficial do Ministério da Saúde / OMS	3	Sim	Nenhum dos sintomas	Não	2	2	2-4 vezes por semana	2	Nunca	3	Não	1	Não bebo	Não se aplica	Não fumo	Não uso drogas ilícitas		Nenhum	Não
11 semestre em curso	Masculino	22	Aracaju e região metropolitana	Aracaju e região metropolitana	Solteiro (a) / Viúvo (a) / Divorciado (a)	Com familiares	Não	Não	Não pratico atividade física	PRIVADA	Nenhum sintoma	Não	Não	Não sei	Jornais e revistas científicas, Fonte oficial do Ministério da Saúde / OMS	2	Sim	Aumento do apetite, Pensamentos recorrentes acerca dos riscos da COVID-19, Redução da energia	Não	1	3	2-4 vezes por semana	5	Raramente	4	Não	1	Não bebo	Não se aplica	Não fumo	Não uso drogas ilícitas		Nenhum	Sim
Concluí o curso de medicina em 2019 e não faço residência médica	Masculino	26	Aracaju e região metropolitana	Aracaju e região metropolitana	Namorado (a) / Noivo (a)	Com familiares	Sim	Não		PÚBLICA	Nenhum sintoma	Sim	Não	Sim	Sites de notícias	5	Sim	Disfunções sexuais (perda da libido, disfunção erétil), Sensação de medo ao ir trabalhar	Não	4	5	2-4 vezes por semana		Frequentemente	5	Sim	3	Não bebo	Não se aplica	Não fumo	Não uso drogas ilícitas		Nenhum	Não
10 semestre em curso	Feminino	23	Aracaju e região metropolitana	Aracaju e região metropolitana	Namorado (a) / Noivo (a)	Com familiares	Sim	Não	Não pratico atividade física	PRIVADA	Nenhum sintoma	Não	Não	Sim	Televisão, Sites de notícias, Fonte oficial do Ministério da Saúde / OMS	1	Sim	Dificuldade para iniciar ou manter o sono, Aumento do apetite, Irritabilidade, Redução da energia, Desânimo ao ir trabalhar	Não sei	1	3	2-4 vezes por semana	2	Raramente	5	Não sei	2	Não bebo	Não se aplica	Não fumo	Não uso drogas ilícitas		Nenhum	Não
10 semestre em curso	Feminino	23	Aracaju e região metropolitana	Interior de Sergipe	Solteiro (a) / Viúvo (a) / Divorciado (a)	Com familiares	Não	Não	2-4 vezes por semana	PÚBLICA	Nenhum sintoma	Não	Não	Sim	Sites de notícias, Fonte oficial do Ministério da Saúde / OMS	3	Sim	Dificuldade para iniciar ou manter o sono, Redução do apetite, Redução da energia	Não sei	1	2	2-4 vezes por semana	3	Às vezes	5	Sim	1	Não bebo	Não se aplica	Não fumo	Não uso drogas ilícitas		Transtorno de ansiedade, Transtorno depressivo	Sim
9 semestre em curso	Feminino	25	Aracaju e região metropolitana	Outro estado	Solteiro (a) / Viúvo (a) / Divorciado (a)	Com familiares	Não	Não	Mais que 4 vezes por semana	PRIVADA	Nenhum sintoma	Não	Não	Sim	Jornais e revistas científicas, Fonte oficial do Ministério da Saúde / OMS	3	Não	Redução do apetite, Pensamentos recorrentes acerca dos riscos da COVID-19	Sim	1	4	2-4 vezes por semana	4	Às vezes	5	Sim	4	Não bebo	Não se aplica	Não fumo	Não uso drogas ilícitas		Nenhum	Não
10 semestre em curso	Feminino	22	Aracaju e região metropolitana	Aracaju e região metropolitana	Solteiro (a) / Viúvo (a) / Divorciado (a)	Com familiares	Não	Não	2-4 vezes por semana	PÚBLICA	Nenhum sintoma	Não	Não	Sim	Jornais e revistas científicas	3	Não	Pensamentos recorrentes acerca dos riscos da COVID-19, Angústia e medo de ser portadora assintomática	Sim	2	4	2-4 vezes por semana	4	Nunca	5	Sim	3	Não bebo	Não se aplica	Não fumo	Não uso drogas ilícitas		Nenhum	Não
10 semestre em curso	Masculino	24	Aracaju e região metropolitana	Aracaju e região metropolitana	Namorado (a) / Noivo (a)	Com familiares	Não	Não	Mais que 4 vezes por semana	PÚBLICA	Nenhum sintoma	Sim	Não	Sim	Televisão, Sites de notícias, Jornais e revistas científicas, Fonte oficial do Ministério da Saúde / OMS	4	Sim	Irritabilidade, Vontade de desistir do curso	Sim	4	4	2-4 vezes por semana	1	Nunca	5	Não sei	2	Não bebo	Não se aplica	Não fumo	Não uso drogas ilícitas		Transtorno de ansiedade, Transtorno depressivo	Sim
10 semestre em curso	Feminino	24	Aracaju e região metropolitana	Interior de Sergipe	Namorado (a) / Noivo (a)	Com colegas	Não	Não	2-4 vezes por semana	PÚBLICA	Nenhum sintoma	Não	Não	Sim	Televisão, Sites de notícias, Jornais e revistas científicas, Fonte oficial do Ministério da Saúde / OMS	4	Sim	Pensamentos recorrentes acerca dos riscos da COVID-19, Redução da energia, Dores recorrentes (dor de cabeça, dor muscular, dor articular), Desânimo no geral	Sim	3	4	2-4 vezes por semana	2	Raramente	4	Sim	2	Não bebo	Não se aplica	Não fumo	Não uso drogas ilícitas		Nenhum	Não
9 semestre em curso	Masculino	21	Aracaju e região metropolitana	Aracaju e região metropolitana	Solteiro (a) / Viúvo (a) / Divorciado (a)	Com familiares	Não	Não	Até 1 vez por semana	PÚBLICA	Nenhum sintoma	Não	Não	Sim	Televisão, Sites de notícias, Jornais e revistas científicas, Fonte oficial do Ministério da Saúde / OMS	4	Sim	Dificuldade para iniciar ou manter o sono, Irritabilidade, Pensamentos recorrentes acerca dos riscos da COVID-19	Sim	3	4	2-4 vezes por semana	3	Às vezes	4	Sim	1	Não bebo	Não se aplica	Não fumo	Não uso drogas ilícitas		Nenhum	Não
10 semestre em curso	Feminino	35	Aracaju e região metropolitana	Aracaju e região metropolitana	Casado (a) / União estável	Com companheiro (a)	Não	Sim	Não pratico atividade física	PÚBLICA	Sintomas de infecção respiratória alta	Não	Não	Não	Televisão, Jornais e revistas científicas, Fonte oficial do Ministério da Saúde / OMS	3	Sim	Dificuldade para iniciar ou manter o sono, Redução do apetite, Irritabilidade, Redução da energia	Sim	2	3	2-4 vezes por semana	3	Às vezes	5	Sim	2	Não bebo	Não se aplica	Não fumo	Não uso drogas ilícitas		Nenhum	Não
11 semestre em curso	Feminino	27	Aracaju e região metropolitana	Aracaju e região metropolitana	Solteiro (a) / Viúvo (a) / Divorciado (a)	Com familiares	Não	Não	Não pratico atividade física	PRIVADA	Nenhum sintoma	Sim	Não	Sim	Televisão, Jornais e revistas científicas, Fonte oficial do Ministério da Saúde / OMS	5	Sim	Dificuldade para iniciar ou manter o sono, Aumento do apetite, Pensamentos recorrentes acerca dos riscos da COVID-19, Redução da energia, Dores recorrentes (dor de cabeça, dor muscular, dor articular)	Sim	2	5	2-4 vezes por semana	4	Frequentemente	4	Sim	3	Não bebo	Não se aplica	Não fumo	Não uso drogas ilícitas		Transtorno de ansiedade	Não
Concluí o curso de medicina em 2019 e não faço residência médica	Feminino	24	Interior de Sergipe	Interior de Sergipe	Solteiro (a) / Viúvo (a) / Divorciado (a)	Com familiares	Sim	Não	Não pratico atividade física	PÚBLICA	Sintomas de infecção respiratória alta	Sim	Não	Não	Sites de notícias, Jornais e revistas científicas, Fonte oficial do Ministério da Saúde / OMS	5	Sim	Irritabilidade, Pensamentos recorrentes acerca dos riscos da COVID-19, Sudorese, Sensação de medo ao ir trabalhar	Sim	2	3	2-4 vezes por semana	4	Às vezes	5	Não sei	2	Não bebo	Não se aplica	Não fumo	Não uso drogas ilícitas		Nenhum	Não
Concluí o curso de medicina em 2019 e faço residência médica	Feminino	26	Aracaju e região metropolitana	Interior de Sergipe	Namorado (a) / Noivo (a)	Com familiares	Não	Não	Não pratico atividade física	PRIVADA	Nenhum sintoma	Sim	Não	Sim	Sites de notícias, Jornais e revistas científicas, Fonte oficial do Ministério da Saúde / OMS	3	Sim	Aumento do apetite, Pensamentos recorrentes acerca dos riscos da COVID-19, Redução da energia, Dores recorrentes (dor de cabeça, dor muscular, dor articular), Sensação de medo ao ir trabalhar	Sim	4	4	2-4 vezes por semana	4	Frequentemente	5	Não	2	Não bebo	Não se aplica	Não fumo	Não uso drogas ilícitas		Nenhum	Não
	Feminino	25	Outro estado	Outro estado	Namorado (a) / Noivo (a)	Com familiares	Não	Não		PÚBLICA	Nenhum sintoma	Sim	Não	Não	Jornais e revistas científicas, Fonte oficial do Ministério da Saúde / OMS	3	Sim	Irritabilidade, Pensamentos recorrentes acerca dos riscos da COVID-19, Redução da energia	Sim	2	3	2-4 vezes por semana	5	Às vezes	5	Sim	3	Não bebo	Não se aplica	Não fumo	Não uso drogas ilícitas		Nenhum	Não
Concluí o curso de medicina em 2019 e faço residência médica	Feminino	29	Aracaju e região metropolitana	Aracaju e região metropolitana	Namorado (a) / Noivo (a)	Com familiares	Não	Não	Não pratico atividade física	PRIVADA	Nenhum sintoma	Sim	Não	Não	Jornais e revistas científicas, Fonte oficial do Ministério da Saúde / OMS	3	Sim	Dificuldade para iniciar ou manter o sono, Aumento do apetite, Irritabilidade, Pensamentos recorrentes acerca dos riscos da COVID-19, Sensação de falta de ar, Desânimo ao ir trabalhar, Sensação de medo ao ir trabalhar	Sim	2	3	2-4 vezes por semana	4	Às vezes	4	Não	3	Não bebo	Não se aplica	Não fumo	Não uso drogas ilícitas		Nenhum	Não
10 semestre em curso	Feminino	22	Aracaju e região metropolitana	Aracaju e região metropolitana	Namorado (a) / Noivo (a)	Com familiares	Sim	Não		PÚBLICA	Nenhum sintoma	Não	Não	Sim	Jornais e revistas científicas, Fonte oficial do Ministério da Saúde / OMS	4	Sim	Aumento do apetite, Irritabilidade, Pensamentos recorrentes acerca dos riscos da COVID-19, Redução da energia, Desanimo para estudar	Sim	4	4	2-4 vezes por semana	3	Raramente	5	Sim	3	Não bebo	Não se aplica	Não fumo	Não uso drogas ilícitas		Nenhum	Não
9 semestre em curso	Masculino	32	Interior de Sergipe	Interior de Sergipe	Casado (a) / União estável	Com companheiro (a)	Não	Não		PÚBLICA	Nenhum sintoma	Sim	Não	Sim	Jornais e revistas científicas, Fonte oficial do Ministério da Saúde / OMS	3	Sim	Nenhum dos sintomas	Sim	3	3	2-4 vezes por semana	1	Nunca	4	Sim	2	Não bebo	Não se aplica	Não fumo	Não uso drogas ilícitas		Nenhum	Não
11 semestre em curso	Feminino	23	Aracaju e região metropolitana	Outro estado	Solteiro (a) / Viúvo (a) / Divorciado (a)	Com familiares	Não	Não	Até 1 vez por semana	PRIVADA	Nenhum sintoma	Não	Não	Sim	Jornais e revistas científicas, Fonte oficial do Ministério da Saúde / OMS	4	Sim	Dificuldade para iniciar ou manter o sono, Redução do apetite, Irritabilidade, Pensamentos recorrentes acerca dos riscos da COVID-19, Palpitação, Sudorese, Sensação de falta de ar, Redução da energia, Dores recorrentes (dor de cabeça, dor muscular, dor articular), Sensação de medo ao ir trabalhar	Sim	3	4	2-4 vezes por semana	3	Raramente	5	Sim	2	Não bebo	Não se aplica	Não fumo	Não uso drogas ilícitas		Transtorno de ansiedade	Não
Concluí o curso de medicina em 2019 e faço residência médica	Feminino	26	Outro estado	Outro estado	Casado (a) / União estável	Com familiares	Sim	Não	Não pratico atividade física	PRIVADA	Nenhum sintoma	Não	Não	Não	Sites de notícias, Fonte oficial do Ministério da Saúde / OMS	3	Sim	Palpitação, Redução da energia, Dores recorrentes (dor de cabeça, dor muscular, dor articular), Desânimo ao ir trabalhar, Sensação de medo ao ir trabalhar	Sim	1	5	2-4 vezes por semana	4	Às vezes	5	Não	1	Não bebo	Não se aplica	Não fumo	Não uso drogas ilícitas		Transtorno de ansiedade	Não
Concluí o curso de medicina em 2019 e não faço residência médica	Masculino	26	Aracaju e região metropolitana	Aracaju e região metropolitana	Solteiro (a) / Viúvo (a) / Divorciado (a)	Com companheiro (a)	Não	Não		PÚBLICA	Nenhum sintoma	Sim	Sim	Sim	Sites de notícias, Fonte oficial do Ministério da Saúde / OMS	4	Sim	Dificuldade para iniciar ou manter o sono, Irritabilidade, Redução da energia, Disfunções sexuais (perda da libido, disfunção erétil)	Sim	3	3	2-4 vezes por semana	3	Raramente	4	Não	2	Não bebo	Não se aplica	Não fumo	Não uso drogas ilícitas		Nenhum	Não
Concluí o curso de medicina em 2019 e não faço residência médica	Feminino	26	Aracaju e região metropolitana	Aracaju e região metropolitana	Solteiro (a) / Viúvo (a) / Divorciado (a)	Com familiares	Não	Não		PÚBLICA	Sintomas de infecção respiratória alta	Sim	Não	Não	Fonte oficial do Ministério da Saúde / OMS	5	Sim	Dificuldade para iniciar ou manter o sono, Aumento do apetite, Irritabilidade, Pensamentos recorrentes acerca dos riscos da COVID-19, Palpitação, Desânimo ao ir trabalhar, Sensação de medo ao ir trabalhar	Sim	1	5	2-4 vezes por semana	4	Raramente	5	Sim	3	Não bebo	Não se aplica	Não fumo	Não uso drogas ilícitas		Nenhum	Não
Concluí o curso de medicina em 2019 e não faço residência médica	Masculino	26	Aracaju e região metropolitana	Aracaju e região metropolitana	Solteiro (a) / Viúvo (a) / Divorciado (a)	Com familiares	Não	Não	Não pratico atividade física	PRIVADA	Sintomas de infecção respiratória alta	Sim	Não	Não	Fonte oficial do Ministério da Saúde / OMS	4	Sim	Redução do apetite, Pensamentos recorrentes acerca dos riscos da COVID-19, Desânimo ao ir trabalhar, Sensação de medo ao ir trabalhar	Sim	2	5	2-4 vezes por semana	5	Frequentemente	5	Sim	5	Não bebo	Não se aplica	Não fumo	Não uso drogas ilícitas		Nenhum	Não
Concluí o curso de medicina em 2020 e não faço residência médica	Feminino	23	Aracaju e região metropolitana	Aracaju e região metropolitana	Namorado (a) / Noivo (a)	Com familiares	Sim	Não	2-4 vezes por semana	PRIVADA	Nenhum sintoma	Sim	Não	Não sei	Fonte oficial do Ministério da Saúde / OMS	2	Sim	Redução do apetite, Irritabilidade, Pensamentos recorrentes acerca dos riscos da COVID-19, Palpitação	Sim	2	5	2-4 vezes por semana	3	Raramente	5	Não	2	Não bebo	Não se aplica	Não fumo	Não uso drogas ilícitas		Transtorno de ansiedade	Não
11 semestre em curso	Masculino	23	Aracaju e região metropolitana	Aracaju e região metropolitana	Namorado (a) / Noivo (a)	Com familiares	Sim	Não	Mais que 4 vezes por semana	PRIVADA	Nenhum sintoma	Não	Não	Sim	Jornais e revistas científicas	3	Sim	Dificuldade para iniciar ou manter o sono, Pensamentos recorrentes acerca dos riscos da COVID-19, Palpitação, Sensação de falta de ar	Sim	1	2	2-4 vezes por semana	5	Frequentemente	5	Não	5	Não bebo	Não se aplica	Não fumo	Não uso drogas ilícitas		Nenhum	Não
11 semestre em curso	Masculino	25	Aracaju e região metropolitana	Aracaju e região metropolitana	Namorado (a) / Noivo (a)	Com familiares	Sim	Não	Até 1 vez por semana	PRIVADA	Nenhum sintoma	Não	Não	Sim	Jornais e revistas científicas, Fonte oficial do Ministério da Saúde / OMS	5	Sim	Nenhum dos sintomas	Não	4	4	Até 1 vez por semana	3	Raramente	5	Não	5	Não bebo	Não se aplica	Não fumo	Não uso drogas ilícitas		Nenhum	Não
Concluí o curso de medicina em 2019 e faço residência médica	Feminino	25	Outro estado	Aracaju e região metropolitana	Namorado (a) / Noivo (a)	Sozinho (a)	Não	Não	Não pratico atividade física	PRIVADA	Nenhum sintoma	Sim	Não	Não	Televisão, Sites de notícias, Jornais e revistas científicas, Fonte oficial do Ministério da Saúde / OMS	3	Sim	Aumento do apetite, Irritabilidade, Pensamentos recorrentes acerca dos riscos da COVID-19, Redução da energia, Sensação de medo ao ir trabalhar	Sim	2	3	Até 1 vez por semana	4	Às vezes	4	Sim	2	Não bebo	Não se aplica	Não fumo	Não uso drogas ilícitas		Nenhum	Não
11 semestre em curso	Feminino	24	Aracaju e região metropolitana	Outro estado	Solteiro (a) / Viúvo (a) / Divorciado (a)	Com colegas	Sim	Não		PÚBLICA	Nenhum sintoma	Não	Não	Sim	Televisão, Sites de notícias, Jornais e revistas científicas, Fonte oficial do Ministério da Saúde / OMS	5	Sim	Dificuldade para iniciar ou manter o sono, Irritabilidade, Pensamentos recorrentes acerca dos riscos da COVID-19, Palpitação, Sudorese	Sim	1	1	Até 1 vez por semana	4	Às vezes	4	Sim	2	Não bebo	Não se aplica	Não fumo	Não uso drogas ilícitas	-	Transtorno de ansiedade	Sim
12 semestre em curso	Feminino	29	Aracaju e região metropolitana	Aracaju e região metropolitana	Solteiro (a) / Viúvo (a) / Divorciado (a)	Com familiares	Sim	Não	2-4 vezes por semana	PRIVADA	Nenhum sintoma	Não	Não	Sim	Televisão, Sites de notícias, Jornais e revistas científicas, Fonte oficial do Ministério da Saúde / OMS	3	Sim	Dificuldade para iniciar ou manter o sono, Redução do apetite, Irritabilidade, Redução da energia, Medo pelos meus familiares	Sim	4	4	Até 1 vez por semana	3	Às vezes	5	Sim	4	Não bebo	Não se aplica	Não fumo	Não uso drogas ilícitas		Nenhum	Não
9 semestre em curso	Feminino	25	Interior de Sergipe	Interior de Sergipe	Solteiro (a) / Viúvo (a) / Divorciado (a)	Com familiares	Sim	Não	Até 1 vez por semana	PÚBLICA	Nenhum sintoma	Não	Não	Sim	Televisão, Jornais e revistas científicas, Fonte oficial do Ministério da Saúde / OMS	3	Sim	Nenhum dos sintomas	Sim	2	2	Até 1 vez por semana	4	Às vezes	3	Sim	1	Não bebo	Não se aplica	Não fumo	Não uso drogas ilícitas		Nenhum	Não
9 semestre em curso	Feminino	21	Interior de Sergipe	Interior de Sergipe	Solteiro (a) / Viúvo (a) / Divorciado (a)	Com familiares	Sim	Não		PÚBLICA	Nenhum sintoma	Sim	Sim	Não sei	Sites de notícias, Jornais e revistas científicas, Fonte oficial do Ministério da Saúde / OMS	3	Sim	Dificuldade para iniciar ou manter o sono, Irritabilidade	Sim	2	1	Até 1 vez por semana	5	Às vezes	5	Sim	2	Não bebo	Não se aplica	Não fumo	Não uso drogas ilícitas		Transtorno de ansiedade	Sim
10 semestre em curso	Feminino	34	Aracaju e região metropolitana	Aracaju e região metropolitana	Casado (a) / União estável	Com familiares	Não	Sim	Não pratico atividade física	PÚBLICA	Nenhum sintoma	Sim	Não	Não	Jornais e revistas científicas, Fonte oficial do Ministério da Saúde / OMS	3	Sim	Aumento do apetite, Pensamentos recorrentes acerca dos riscos da COVID-19, Desânimo ao ir trabalhar, Sensação de medo ao ir trabalhar	Sim	2	2	Até 1 vez por semana	5	Frequentemente	5	Sim	3	Não bebo	Não se aplica	Não fumo	Não uso drogas ilícitas		Transtorno de ansiedade	Sim
9 semestre em curso	Masculino	24	Interior de Sergipe	Interior de Sergipe	Namorado (a) / Noivo (a)	Com familiares	Sim	Não	2-4 vezes por semana	PÚBLICA	Nenhum sintoma	Sim	Sim	Não	Jornais e revistas científicas, Fonte oficial do Ministério da Saúde / OMS	3	Sim	Aumento do apetite, Pensamentos recorrentes acerca dos riscos da COVID-19	Sim	3	5	Até 1 vez por semana	4	Raramente	4	Sim	3	Não bebo	Não se aplica	Não fumo	Não uso drogas ilícitas		Nenhum	Não
9 semestre em curso	Feminino	24	Outro estado	Aracaju e região metropolitana	Namorado (a) / Noivo (a)	Com familiares	Sim	Não	Não pratico atividade física	PÚBLICA	Nenhum sintoma	Não	Sim	Não	Jornais e revistas científicas, Fonte oficial do Ministério da Saúde / OMS	3	Sim	Dificuldade para iniciar ou manter o sono, Aumento do apetite, Irritabilidade, Pensamentos recorrentes acerca dos riscos da COVID-19, Palpitação, Sensação de falta de ar, Redução da energia, Disfunções sexuais (perda da libido, disfunção erétil)	Sim	2	2	Até 1 vez por semana	3	Às vezes	4	Sim	2	Não bebo	Não se aplica	Não fumo	Não uso drogas ilícitas		Transtorno de ansiedade	Não
Concluí o curso de medicina em 2019 e faço residência médica	Feminino	24	Aracaju e região metropolitana	Aracaju e região metropolitana	Namorado (a) / Noivo (a)	Com familiares	Sim	Não	Não pratico atividade física	PRIVADA	Nenhum sintoma	Sim	Sim	Não	Jornais e revistas científicas, Fonte oficial do Ministério da Saúde / OMS	2	Sim	Dificuldade para iniciar ou manter o sono, Aumento do apetite, Palpitação, Desânimo ao ir trabalhar, Sensação de medo ao ir trabalhar	Sim	3	4	Até 1 vez por semana	5	O tempo todo	5	Sim	1	Não bebo	Não se aplica	Não fumo	Não uso drogas ilícitas		Nenhum	Sim
Concluí o curso de medicina em 2018 e não faço residência médica	Masculino	27	Interior de Sergipe	Interior de Sergipe	Solteiro (a) / Viúvo (a) / Divorciado (a)	Com familiares	Não	Não		PÚBLICA	Nenhum sintoma	Sim	Não	Sim	Jornais e revistas científicas, Fonte oficial do Ministério da Saúde / OMS	4	Sim	Dificuldade para iniciar ou manter o sono, Redução do apetite, Pensamentos recorrentes acerca dos riscos da COVID-19, Sensação de medo ao ir trabalhar	Sim	3	3	Até 1 vez por semana	4	Às vezes	5	Não sei	4	Não bebo	Não se aplica	Não fumo	Não uso drogas ilícitas		Transtorno de ansiedade, Transtorno depressivo	Sim
Concluí o curso de medicina em 2019 e não faço residência médica	Masculino	25	Outro estado	Outro estado	Solteiro (a) / Viúvo (a) / Divorciado (a)	Com familiares	Não	Não	Não pratico atividade física	PÚBLICA	Sintomas de infecção respiratória alta	Sim	Não	Sim	Jornais e revistas científicas, Fonte oficial do Ministério da Saúde / OMS	5	Sim	Aumento do apetite, Desânimo ao ir trabalhar, Sensação de medo ao ir trabalhar	Sim	3	4	Até 1 vez por semana	4	Às vezes	5	Não	3	Não bebo	Não se aplica	Não fumo	Não uso drogas ilícitas		Nenhum	Não
Concluí o curso de medicina em 2019 e não faço residência médica	Masculino	25	Outro estado	Outro estado	Solteiro (a) / Viúvo (a) / Divorciado (a)	Com familiares	Não	Não	Não pratico atividade física	PÚBLICA	Sintomas de infecção respiratória alta	Sim	Não	Sim	Jornais e revistas científicas, Fonte oficial do Ministério da Saúde / OMS	5	Sim	Aumento do apetite, Desânimo ao ir trabalhar, Sensação de medo ao ir trabalhar	Sim	3	4	Até 1 vez por semana	4	Às vezes	5	Não	3	Não bebo	Não se aplica	Não fumo	Não uso drogas ilícitas		Nenhum	Não
10 semestre em curso	Masculino	22	Interior de Sergipe	Outro estado	Namorado (a) / Noivo (a)	Sozinho (a)	Não	Não		PÚBLICA	Nenhum sintoma	Não	Não	Não	Televisão, Sites de notícias, Jornais e revistas científicas, Fonte oficial do Ministério da Saúde / OMS	3	Não	Redução da energia	Não	4	5	Mais que 4 vezes por semana	2	Nunca	3	Não	3	Não bebo	Não se aplica	Não fumo	Não uso drogas ilícitas		Nenhum	Não
9 semestre em curso	Feminino	23	Interior de Sergipe	Interior de Sergipe	Namorado (a) / Noivo (a)	Com familiares	Sim	Não		PÚBLICA	Nenhum sintoma	Sim	Sim	Não	Sites de notícias, Jornais e revistas científicas, Fonte oficial do Ministério da Saúde / OMS	4	Não	Dificuldade para iniciar ou manter o sono, Redução do apetite	Não	4	5	Mais que 4 vezes por semana	3	Raramente	4	Não	2	Não bebo	Não se aplica	Não fumo	Não uso drogas ilícitas		Transtorno de estresse pós-traumático	Não
9 semestre em curso	Masculino	27	Interior de Sergipe	Outro estado	Solteiro (a) / Viúvo (a) / Divorciado (a)	Com colegas	Não	Não		PÚBLICA	Nenhum sintoma	Não	Não	Sim	Jornais e revistas científicas, Fonte oficial do Ministério da Saúde / OMS	5	Não	Dificuldade para iniciar ou manter o sono	Não	5	5	Mais que 4 vezes por semana	2	Raramente	3	Sim	5	Não bebo	Não se aplica	Não fumo	Não uso drogas ilícitas		Transtorno de ansiedade, Transtorno depressivo, Transtorno Bipolar	Sim
10 semestre em curso	Masculino	23	Aracaju e região metropolitana	Outro estado	Namorado (a) / Noivo (a)	Com colegas, Com familiares	Sim	Não	Até 1 vez por semana	PÚBLICA	Nenhum sintoma	Não	Não	Sim	Sites de notícias, Jornais e revistas científicas, Fonte oficial do Ministério da Saúde / OMS	4	Sim	Nenhum dos sintomas	Não	1	5	Mais que 4 vezes por semana	2	Nunca	3	Sim	2	Não bebo	Não se aplica	Não fumo	Não uso drogas ilícitas		Nenhum	Não
	Feminino	26	Aracaju e região metropolitana	Outro estado	Solteiro (a) / Viúvo (a) / Divorciado (a)	Sozinho (a)	Não	Não	Não pratico atividade física	PÚBLICA	Sintomas de infecção respiratória alta	Sim	Não	Sim	Jornais e revistas científicas, Fonte oficial do Ministério da Saúde / OMS	4	Sim	Dificuldade para iniciar ou manter o sono, Redução do apetite, Sensação de falta de ar	Não	3	5	Mais que 4 vezes por semana	1	Nunca	5	Não	2	Não bebo	Não se aplica	Não fumo	Não uso drogas ilícitas		Transtorno de ansiedade, Transtorno depressivo	Não
Concluí o curso de medicina em 2019 e não faço residência médica	Masculino	25	Aracaju e região metropolitana	Aracaju e região metropolitana	Solteiro (a) / Viúvo (a) / Divorciado (a)	Com familiares	Não	Não	Até 1 vez por semana	PRIVADA	Nenhum sintoma	Não	Não	Sim	Televisão, Sites de notícias, Jornais e revistas científicas, Fonte oficial do Ministério da Saúde / OMS	4	Sim	Aumento do apetite, Redução da energia	Não sei	2	5	Mais que 4 vezes por semana	3	Raramente	5	Não	2	Não bebo	Não se aplica	Não fumo	Não uso drogas ilícitas		Transtorno de ansiedade	Sim
Concluí o curso de medicina em 2019 e não faço residência médica	Masculino	24	Interior de Sergipe	Interior de Sergipe	Solteiro (a) / Viúvo (a) / Divorciado (a)	Com familiares	Não	Não		PÚBLICA	Nenhum sintoma	Sim	Não	Sim	Sites de notícias, Fonte oficial do Ministério da Saúde / OMS	5	Sim	Pensamentos recorrentes acerca dos riscos da COVID-19, Sensação de medo ao ir trabalhar	Não sei	4	4	Mais que 4 vezes por semana	4	Às vezes	5	Não	3	Não bebo	Não se aplica	Não fumo	Não uso drogas ilícitas		Nenhum	Não
9 semestre em curso	Feminino	24	Aracaju e região metropolitana	Outro estado	Namorado (a) / Noivo (a)	Sozinho (a)	Sim	Não	2-4 vezes por semana	PÚBLICA	Nenhum sintoma	Não	Não	Não	Sites de notícias, Jornais e revistas científicas, Fonte oficial do Ministério da Saúde / OMS	4	Não	Dificuldade para iniciar ou manter o sono, Redução do apetite	Sim	2	5	Mais que 4 vezes por semana	3	Nunca	3	Sim	3	Não bebo	Não se aplica	Não fumo	Não uso drogas ilícitas		Nenhum	Não
Concluí o curso de medicina em 2018 e não faço residência médica	Feminino	33	Aracaju e região metropolitana	Interior de Sergipe	Casado (a) / União estável	Com companheiro (a)	Não	Não	Não pratico atividade física	PÚBLICA	Nenhum sintoma	Sim	Sim	Não	Jornais e revistas científicas, Fonte oficial do Ministério da Saúde / OMS	4	Não	Dificuldade para iniciar ou manter o sono, Pensamentos recorrentes acerca dos riscos da COVID-19	Sim	3	4	Mais que 4 vezes por semana	4	Raramente	5	Não sei	3	Não bebo	Não se aplica	Não fumo	Não uso drogas ilícitas		Nenhum	Não
Concluí o curso de medicina em 2019 e não faço residência médica	Feminino	27	Aracaju e região metropolitana	Outro estado	Casado (a) / União estável	Sozinho (a)	Sim	Não	2-4 vezes por semana	PÚBLICA	Sintomas de infecção respiratória alta	Sim	Não	Sim	Televisão, Sites de notícias, Fonte oficial do Ministério da Saúde / OMS	4	Não sei	Dificuldade para iniciar ou manter o sono, Aumento do apetite, Irritabilidade, Pensamentos recorrentes acerca dos riscos da COVID-19, Palpitação, Sudorese, Sensação de falta de ar, Redução da energia, Disfunções sexuais (perda da libido, disfunção erétil), Dores recorrentes (dor de cabeça, dor muscular, dor articular), Desânimo ao ir trabalhar, Sensação de medo ao ir trabalhar	Sim	1	1	Mais que 4 vezes por semana	4	Frequentemente	5	Sim	5	Não bebo	Não se aplica	Não fumo	Não uso drogas ilícitas		Transtorno de ansiedade, Transtorno depressivo	Sim
9 semestre em curso	Feminino	24	Aracaju e região metropolitana	Aracaju e região metropolitana	Namorado (a) / Noivo (a)	Com familiares	Sim	Não		PÚBLICA	Nenhum sintoma	Não	Não	Não sei	Televisão, Sites de notícias, Jornais e revistas científicas, Fonte oficial do Ministério da Saúde / OMS	4	Sim	Dificuldade para iniciar ou manter o sono, Aumento do apetite, Irritabilidade, Pensamentos recorrentes acerca dos riscos da COVID-19, Dores recorrentes (dor de cabeça, dor muscular, dor articular)	Sim	2	5	Mais que 4 vezes por semana	3	Às vezes	5	Sim	4	Não bebo	Não se aplica	Não fumo	Não uso drogas ilícitas		Nenhum	Não
Concluí o curso de medicina em 2019 e não faço residência médica	Feminino	26	Aracaju e região metropolitana	Outro estado	Casado (a) / União estável	Sozinho (a)	Sim	Não		PÚBLICA	Sintomas de infecção respiratória alta	Sim	Não	Não sei	Televisão, Sites de notícias, Jornais e revistas científicas, Fonte oficial do Ministério da Saúde / OMS	4	Sim	Dificuldade para iniciar ou manter o sono, Aumento do apetite, Irritabilidade, Pensamentos recorrentes acerca dos riscos da COVID-19, Palpitação, Sudorese, Sensação de falta de ar, Redução da energia, Disfunções sexuais (perda da libido, disfunção erétil), Dores recorrentes (dor de cabeça, dor muscular, dor articular), Desânimo ao ir trabalhar, Sensação de medo ao ir trabalhar	Sim	1		Mais que 4 vezes por semana	5	Às vezes	5	Sim	5	Não bebo	Não se aplica	Não fumo	Não uso drogas ilícitas		Transtorno de ansiedade, Transtorno depressivo	Sim
9 semestre em curso	Masculino	22	Interior de Sergipe	Aracaju e região metropolitana	Namorado (a) / Noivo (a)	Com colegas	Não	Não		PÚBLICA	Nenhum sintoma	Não	Não	Sim	Televisão, Jornais e revistas científicas, Fonte oficial do Ministério da Saúde / OMS	4	Sim	Irritabilidade, Pensamentos recorrentes acerca dos riscos da COVID-19, Dores recorrentes (dor de cabeça, dor muscular, dor articular)	Sim	2	4	Mais que 4 vezes por semana	4	O tempo todo	5	Sim	2	Não bebo	Não se aplica	Não fumo	Não uso drogas ilícitas		Nenhum	Não
Concluí o curso de medicina em 2019 e faço residência médica	Feminino	25	Aracaju e região metropolitana	Aracaju e região metropolitana	Solteiro (a) / Viúvo (a) / Divorciado (a)	Com familiares	Sim	Não		PÚBLICA	Nenhum sintoma	Não	Não	Sim	Sites de notícias, Jornais e revistas científicas, Fonte oficial do Ministério da Saúde / OMS	3	Sim	Dificuldade para iniciar ou manter o sono, Aumento do apetite, Irritabilidade, Pensamentos recorrentes acerca dos riscos da COVID-19, Palpitação, Sensação de medo ao ir trabalhar	Sim	4	4	Mais que 4 vezes por semana	3	Às vezes	5	Não	3	Não bebo	Não se aplica	Não fumo	Não uso drogas ilícitas		Nenhum	Não
12 semestre em curso	Feminino	25	Aracaju e região metropolitana	Interior de Sergipe	Solteiro (a) / Viúvo (a) / Divorciado (a)	Com familiares	Não	Não		PÚBLICA	Nenhum sintoma	Sim	Não	Sim	Sites de notícias, Jornais e revistas científicas, Fonte oficial do Ministério da Saúde / OMS	5	Sim	Dificuldade para iniciar ou manter o sono, Irritabilidade, Pensamentos recorrentes acerca dos riscos da COVID-19, Palpitação	Sim	2	3	Mais que 4 vezes por semana	4	Frequentemente	5	Sim	4	Não bebo	Não se aplica	Não fumo	Não uso drogas ilícitas		Nenhum	Não
Concluí o curso de medicina em 2018 e não faço residência médica	Feminino	25	Aracaju e região metropolitana	Aracaju e região metropolitana	Solteiro (a) / Viúvo (a) / Divorciado (a)	Com familiares	Sim	Não	Não pratico atividade física	PRIVADA	Nenhum sintoma	Sim	Não	Sim	Sites de notícias, Jornais e revistas científicas, Fonte oficial do Ministério da Saúde / OMS	3	Sim	Aumento do apetite, Pensamentos recorrentes acerca dos riscos da COVID-19, Desânimo ao ir trabalhar, Sensação de medo ao ir trabalhar	Sim	3	5	Mais que 4 vezes por semana	4	Às vezes	5	Não	3	Não bebo	Não se aplica	Não fumo	Não uso drogas ilícitas		Nenhum	Não
11 semestre em curso	Feminino	24	Aracaju e região metropolitana	Aracaju e região metropolitana	Solteiro (a) / Viúvo (a) / Divorciado (a)	Com familiares	Sim			PRIVADA	Nenhum sintoma	Não	Não	Não	Jornais e revistas científicas, Fonte oficial do Ministério da Saúde / OMS	3	Sim	Dificuldade para iniciar ou manter o sono, Aumento do apetite, Irritabilidade, Pensamentos recorrentes acerca dos riscos da COVID-19	Sim	4	5	Mais que 4 vezes por semana	1	Nunca	5	Não	2	Não bebo	Não se aplica	Não fumo	Não uso drogas ilícitas		Nenhum	Não
Concluí o curso de medicina em 2019 e não faço residência médica	Feminino	25	Aracaju e região metropolitana	Outro estado	Namorado (a) / Noivo (a)	Sozinho (a)	Não	Não		PÚBLICA	Nenhum sintoma	Sim	Não	Não sei	Jornais e revistas científicas, Fonte oficial do Ministério da Saúde / OMS	3	Sim	Aumento do apetite, Pensamentos recorrentes acerca dos riscos da COVID-19, Sensação de medo ao ir trabalhar	Sim	2	4	Mais que 4 vezes por semana	3	Nunca	4	Sim	2	Não bebo	Não se aplica	Não fumo	Não uso drogas ilícitas		Nenhum	Não
11 semestre em curso	Feminino	23	Aracaju e região metropolitana	Aracaju e região metropolitana	Namorado (a) / Noivo (a)	Com familiares	Sim	Não	Mais que 4 vezes por semana	PRIVADA	Nenhum sintoma	Não	Não	Não sei	Jornais e revistas científicas, Fonte oficial do Ministério da Saúde / OMS	3	Sim	Dificuldade para iniciar ou manter o sono, Aumento do apetite, Irritabilidade, Pensamentos recorrentes acerca dos riscos da COVID-19, Redução da energia	Sim	3	3	Mais que 4 vezes por semana	3	Raramente	3	Sim	2	Não bebo	Não se aplica	Não fumo	Não uso drogas ilícitas		Transtorno de ansiedade	Não
Concluí o curso de medicina em 2019 e faço residência médica	Feminino	27	Outro estado	Outro estado	Solteiro (a) / Viúvo (a) / Divorciado (a)	Com familiares	Não	Não	Até 1 vez por semana	PÚBLICA	Nenhum sintoma	Sim	Não	Sim	Jornais e revistas científicas, Fonte oficial do Ministério da Saúde / OMS	5	Sim	Aumento do apetite, Pensamentos recorrentes acerca dos riscos da COVID-19, Redução da energia	Sim	3	4	Mais que 4 vezes por semana	3	Raramente	5	Não	3	Não bebo	Não se aplica	Não fumo	Não uso drogas ilícitas		Nenhum	Não
Concluí o curso de medicina em 2019 e não faço residência médica	Feminino	27	Aracaju e região metropolitana	Aracaju e região metropolitana	Namorado (a) / Noivo (a)	Com familiares	Sim	Não	Não pratico atividade física	PÚBLICA	Nenhum sintoma	Sim	Não	Sim	Jornais e revistas científicas, Fonte oficial do Ministério da Saúde / OMS	5	Sim	Dificuldade para iniciar ou manter o sono, Irritabilidade, Pensamentos recorrentes acerca dos riscos da COVID-19, Redução da energia, Desânimo ao ir trabalhar	Sim	1	3	Mais que 4 vezes por semana	2	Raramente	5	Sim	1	Não bebo	Não se aplica	Não fumo	Não uso drogas ilícitas		Nenhum	Não
11 semestre em curso	Feminino	24	Aracaju e região metropolitana	Aracaju e região metropolitana	Solteiro (a) / Viúvo (a) / Divorciado (a)	Com familiares	Sim	Não	2-4 vezes por semana	PRIVADA	Sintomas de infecção respiratória alta	Não	Não	Sim	Jornais e revistas científicas, Fonte oficial do Ministério da Saúde / OMS	4	Sim	Aumento do apetite, Pensamentos recorrentes acerca dos riscos da COVID-19, Sensação de falta de ar, Redução da energia, Dores recorrentes (dor de cabeça, dor muscular, dor articular)	Sim	3	3	Mais que 4 vezes por semana	4	Frequentemente	5	Sim	5	Não bebo	Não se aplica	Não fumo	Não uso drogas ilícitas		Transtorno depressivo	Não
10 semestre em curso	Feminino	23	Aracaju e região metropolitana	Outro estado	Casado (a) / União estável	Com companheiro (a)	Não	Sim		PRIVADA	Nenhum sintoma	Não	Não	Sim	Televisão, Sites de notícias, Fonte oficial do Ministério da Saúde / OMS	1	Sim	Aumento do apetite	Sim	5	5	Mais que 4 vezes por semana	3	Às vezes	5	Sim	1	Não bebo	Não se aplica	Não fumo	Não uso drogas ilícitas		Nenhum	Não
11 semestre em curso	Masculino	25	Interior de Sergipe	Outro estado	Solteiro (a) / Viúvo (a) / Divorciado (a)	Sozinho (a)	Sim	Não	2-4 vezes por semana	PÚBLICA	Nenhum sintoma	Não	Sim	Sim	Sites de notícias, Fonte oficial do Ministério da Saúde / OMS	2	Sim	Nenhum dos sintomas	Sim	5	5	Mais que 4 vezes por semana	2	Raramente	3	Não	1	Não bebo	Não se aplica	Não fumo	Não uso drogas ilícitas		Nenhum	Não
9 semestre em curso	Masculino	21	Aracaju e região metropolitana	Aracaju e região metropolitana	Solteiro (a) / Viúvo (a) / Divorciado (a)	Com familiares	Não	Não	Não pratico atividade física	PÚBLICA	Sintomas de infecção respiratória alta	Não	Sim	Não	Televisão, Jornais e revistas científicas	3	Sim	Dificuldade para iniciar ou manter o sono, Redução do apetite, Aumento do apetite, Irritabilidade, Sensação de falta de ar, Redução da energia, Dores recorrentes (dor de cabeça, dor muscular, dor articular)	Sim	1	5	Mais que 4 vezes por semana	3	Raramente	5	Não sei	2	Não bebo	Não se aplica	Não fumo	Não uso drogas ilícitas		Nenhum	Não
11 semestre em curso	Feminino	36	Aracaju e região metropolitana	Aracaju e região metropolitana	Solteiro (a) / Viúvo (a) / Divorciado (a)	Com familiares	Não	Não	2-4 vezes por semana	PRIVADA	Nenhum sintoma	Sim	Não	Sim	Jornais e revistas científicas	4	Sim	Palpitação, Dores recorrentes (dor de cabeça, dor muscular, dor articular)	Sim	3	5	Mais que 4 vezes por semana	2	Raramente	4	Sim	4	Não bebo	Não se aplica	Não fumo	Não uso drogas ilícitas		Transtorno de ansiedade	Não
Concluí o curso de medicina em 2020 e não faço residência médica	Feminino	27	Aracaju e região metropolitana	Aracaju e região metropolitana	Namorado (a) / Noivo (a)	Com familiares	Não	Não	2-4 vezes por semana	PRIVADA	Nenhum sintoma	Sim	Sim	Não	Sites de notícias	2	Sim	Dificuldade para iniciar ou manter o sono, Redução do apetite, Pensamentos recorrentes acerca dos riscos da COVID-19, Palpitação, Dores recorrentes (dor de cabeça, dor muscular, dor articular), Sensação de medo ao ir trabalhar	Sim	3	4	Mais que 4 vezes por semana	5	O tempo todo	5	Não	1	Não bebo	Não se aplica	Não fumo	Não uso drogas ilícitas		Nenhum	Não
10 semestre em curso	Feminino	26	Interior de Sergipe	Outro estado	Casado (a) / União estável	Com companheiro (a)	Sim	Não		PÚBLICA	Nenhum sintoma	Não	Não	Sim	Sites de notícias, Fonte oficial do Ministério da Saúde / OMS	4	Sim	Aumento do apetite, Pensamentos recorrentes acerca dos riscos da COVID-19	Não	3	3	Não faço contato	3	Raramente	4	Sim	3	Não bebo	Não se aplica	Não fumo	Não uso drogas ilícitas		Nenhum	Não
9 semestre em curso	Feminino	25	Aracaju e região metropolitana	Aracaju e região metropolitana	Solteiro (a) / Viúvo (a) / Divorciado (a)	Com familiares	Não	Não		PÚBLICA	Nenhum sintoma	Não	Não	Sim	Jornais e revistas científicas, Fonte oficial do Ministério da Saúde / OMS	2	Sim	Nenhum dos sintomas	Sim	1	1	Não faço contato	3	Raramente	5	Não	3	Não bebo	Não se aplica	Não fumo	Não uso drogas ilícitas		Transtorno depressivo	Sim

## Sheet: M2
Você respondeu a pesquisa sobre saúde mental de internos de medicina e médicos recém-formados em tempos de COVID-19 (iniciada em abril/2020)? S=0 N=1	Qual o seu sexo? (M=0 F=1)	Qual a sua idade?	Qual o seu estado civil?	Com quem você reside?	Considerando o período a partir de 01/03/2020, com que frequência você pratica atividade física?	QUAL UNIVERSIDADE	Qual o estágio da formação universitária você estava em abril/2020?	Qual o estágio atual (setembro/2020) da sua formação universitária?	Você se vacinou contra a gripe (H1N1) esse ano?	A partir de 01/03/2020 você teve:	Caso você tenha tido COVID-19 confirmada, como foi o seu tratamento?	Alguma pessoa próxima a você adoeceu de COVID-19?	Alguma pessoa próxima a você faleceu pela COVID-19?	Você necessitou mudar de local de residência em decorrência da pandemia?	A sua situação financeira piorou por causa da pandemia?	Se você ainda é estudante, sente-se seguro no presente momento para retornar suas atividades acadêmicas?	Se você é graduado, sente-se seguro no presente momento para retornar ao seu trabalho habitual?	Você trabalhou na linha de frente da COVID-19?	Sua qualidade de vida piorou nessa pandemia?	Caso seja médico formado, você está satisfeito com sua atuação no cenário da COVID-19?	Caso seja aluno do curso de medicina, você concordou com o afastamento temporário das atividades na universidade?	Durante a pandemia a Universidade/Hospital universitário lhe ofereceu apoio emocional e/ou técnico-acadêmico?	O seu aproveitamento com aulas online é satisfatório?	Você gostaria que a universidade oferecesse mais atividades de extensão voluntária?	Você identifica início ou incremento no consumo de álcool durante a pandemia?	Você identifica início ou incremento no consumo de cigarro (tabaco) durante a pandemia?	Você identifica início ou incremento no consumo de drogas ilícitas durante a pandemia?	Se faz uso de droga ilícita, qual (ou quais) você usa?	Antes de 01/03/2020 você já tinha diagnóstico de algum transtorno psiquiátrico?	A partir de 01/03/2020 até o momento atual você teve diagnóstico de algum transtorno psiquiátrico?	Você iniciou ou aumentou o uso de medicação psicotrópica (antidepressivo, ansiolítico, estabilizador de humor, antipsicótico) na pandemia?	Se faz uso de medicação psicotrópica, qual (ou quais) você usa?
0	1	27	Solteiro (a) / Viúvo (a) / Divorciado (a)	Com colegas	Mais que 4 vezes por semana	PÚBLICA	9 semestre em curso	9 semestre em curso	Sim	Sintomas de COVID-19 sem confirmação laboratorial		Amigo ou parente que não reside em seu domicílio	Amigo ou parente que não reside em seu domicílio	Sim	Não	Sim		Sim	NÃO		Sim	SIM	NÃO	Sim	Sim, aumentei a minha ingesta de bebida alcóolica	Não fumo	Sim, aumentei o meu consumo de drogas ilícitas	Maconha, LSD.	Transtorno de ansiedade	Nenhum transtorno psiquiátrico	Não faço uso de medicação psicotrópica
0	1	27	Casado (a) / União estável	Com companheiro (a)	Até 1 vez por semana	PÚBLICA	Concluí o curso de medicina em 2019 e não faço residência médica	Concluí o curso de medicina em 2019 e não faço residência médica	Sim	Sintomas de COVID-19 sem confirmação laboratorial		Companheiro (a), Amigo ou parente que não reside em seu domicílio	Nenhuma	Não	Não		Sim	Sim	SIM	Não, acho que poderia ter atuado mais		NÃO	NÃO		Sim, aumentei a minha ingesta de bebida alcóolica	Não fumo	Não teve mudança no meu consumo de drogas ilícitas	Utilizei no últimos 2 anos cogumelos (carne de Deus) 3 vezes e não utilizo há mais de 8 meses	Nenhum transtorno psiquiátrico	Transtorno depressivo	Sim, iniciei uso na pandemia por orientação de especialista em saúde mental	Antidepressivo
Não lembro	1	25	Casado (a) / União estável	Com familiares, Com companheiro (a)	Não pratico atividade física	PARTICULAR	Concluí o curso de medicina em 2019 e não faço residência médica	Concluí o curso de medicina em 2019 e não faço residência médica	Sim	Sintomas de COVID-19 sem confirmação laboratorial		Amigo ou parente que não reside em seu domicílio	Amigo ou parente que não reside em seu domicílio	Sim	Sim		Não sei	Sim	SIM	Sim, parcialmente		NÃO	NÃO		Sim, aumentei a minha ingesta de bebida alcóolica	Não fumo	Não uso drogas ilícitas		Transtorno de ansiedade, Transtorno depressivo	TOC + ALIMENTAR	Sim, iniciei uso na pandemia por orientação de especialista em saúde mental	Antidepressivo, Estabilizador de humor
Não lembro	0	26	Solteiro (a) / Viúvo (a) / Divorciado (a)	Sozinho (a)	2-4 vezes por semana	PÚBLICA	10 semestre em curso	10 semestre em curso	Sim	Sintomas de COVID-19 sem confirmação laboratorial	Tratamento domiciliar	Contactante domiciliar	Nenhuma	Não	Sim	Sim		Sim	SIM		Não	NÃO	NÃO	Sim	Sim, aumentei a minha ingesta de bebida alcóolica	Sim, aumentei o meu consumo de cigarro	Não uso drogas ilícitas		Nenhum transtorno psiquiátrico	Nenhum transtorno psiquiátrico	Não faço uso de medicação psicotrópica
0	1	25	Namorado (a) / Noivo (a)	Com familiares	2-4 vezes por semana	PARTICULAR	11 semestre em curso	11 semestre em curso	Não	Assintomático sem diagnóstico de COVID-9		Contactante domiciliar	Nenhuma	Não	Não	Sim		Não	NÃO		Sim	NÃO	NÃO	Não	Não bebo	Não fumo	Não uso drogas ilícitas		Nenhum transtorno psiquiátrico	Transtorno de ansiedade	Não faço uso de medicação psicotrópica
Não lembro	0	37	Solteiro (a) / Viúvo (a) / Divorciado (a)	Com familiares	2-4 vezes por semana	PÚBLICA	Concluí o curso de medicina em 2020 e não faço residência médica	Concluí o curso de medicina em 2020 e não faço residência médica	Sim	Sintomas de COVID-19 sem confirmação laboratorial		Contactante domiciliar	Amigo ou parente que não reside em seu domicílio	Não	Não		Sim	Sim	NÃO	Sim, totalmente			NÃO		Não teve mudança quanto ao uso de álcool	Não fumo	Não uso drogas ilícitas		Nenhum transtorno psiquiátrico	Nenhum transtorno psiquiátrico	Não faço uso de medicação psicotrópica
0	1	24	Solteiro (a) / Viúvo (a) / Divorciado (a)	Com familiares	Não pratico atividade física	PARTICULAR	10 semestre em curso	10 semestre em curso	Sim	Assintomático sem diagnóstico de COVID-9		Amigo ou parente que não reside em seu domicílio	Nenhuma	Não	Não	Não		Não	SIM		Sim	SIM	NÃO	Sim	Não bebo	Não fumo	Não uso drogas ilícitas		Nenhum transtorno psiquiátrico	Nenhum transtorno psiquiátrico	Não faço uso de medicação psicotrópica
Não lembro	0	23	Namorado (a) / Noivo (a)	Com familiares	2-4 vezes por semana	PÚBLICA	9 semestre em curso	10 semestre em curso	Sim	Assintomático sem diagnóstico de COVID-9		Amigo ou parente que não reside em seu domicílio	Amigo ou parente que não reside em seu domicílio	Não	Não	Sim		Não	NÃO		Sim	NÃO	NÃO	Não	Não teve mudança quanto ao uso de álcool	Não fumo	Não teve mudança no meu consumo de drogas ilícitas	Maconha	Nenhum transtorno psiquiátrico	Nenhum transtorno psiquiátrico	Não faço uso de medicação psicotrópica
Não lembro	0	24	Solteiro (a) / Viúvo (a) / Divorciado (a)	Com familiares	2-4 vezes por semana	PÚBLICA	Concluí o curso de medicina em 2020 e não faço residência médica	Concluí o curso de medicina em 2020 e não faço residência médica	Sim	Assintomático sem diagnóstico de COVID-9		Amigo ou parente que não reside em seu domicílio	Amigo ou parente que não reside em seu domicílio	Não	Não		Sim	Sim	NÃO	Sim, totalmente		NÃO	SIM		Não teve mudança quanto ao uso de álcool	Não fumo	Não uso drogas ilícitas		Nenhum transtorno psiquiátrico	Nenhum transtorno psiquiátrico	Não faço uso de medicação psicotrópica
0	1	31	Solteiro (a) / Viúvo (a) / Divorciado (a)	Com familiares	Não pratico atividade física	PARTICULAR	10 semestre em curso	10 semestre em curso	Não	Sintomas de COVID-19 sem confirmação laboratorial	Tratamento domiciliar	Contactante domiciliar	Amigo ou parente que não reside em seu domicílio	Não	Não	Não		Não	SIM		Não		SIM	Sim	Não bebo	Não fumo	Não uso drogas ilícitas		Transtorno de ansiedade	Nenhum transtorno psiquiátrico	Sim, iniciei uso na pandemia por orientação de especialista em saúde mental	Antidepressivo, Indutor de sono
0	0	33	Casado (a) / União estável	Com familiares	Não pratico atividade física	PÚBLICA	9 semestre em curso	9 semestre em curso	Sim	Assintomático sem diagnóstico de COVID-9		Amigo ou parente que não reside em seu domicílio	Amigo ou parente que não reside em seu domicílio	Não	Não	Sim		Sim	NÃO		Não	NÃO	NÃO	Não	Não teve mudança quanto ao uso de álcool	Não fumo	Não uso drogas ilícitas		Transtorno de Déficit de Atenção e Hiperatividade	Nenhum transtorno psiquiátrico	Não faço uso de medicação psicotrópica
1	1	30	Solteiro (a) / Viúvo (a) / Divorciado (a)	Com familiares	Não pratico atividade física	PARTICULAR	Concluí o curso de medicina em 2019 e não faço residência médica	Concluí o curso de medicina em 2019 e não faço residência médica	Sim	Sintomas de COVID-19 com confirmação laboratorial (PCR ou sorologia)	Tratamento domiciliar	Contactante domiciliar, Amigo ou parente que não reside em seu domicílio	Amigo ou parente que não reside em seu domicílio	Não	Não		Não	Sim	SIM	Sim, totalmente		NÃO	NÃO		Não teve mudança quanto ao uso de álcool	Não fumo	Não uso drogas ilícitas		Transtorno de ansiedade, Transtorno depressivo	Nenhum transtorno psiquiátrico	Não, mantive a mesma dose prévia à pandemia	Antidepressivo, Benzodiazepínico
0	0	24	Namorado (a) / Noivo (a)	Com familiares	Mais que 4 vezes por semana	PÚBLICA	9 semestre em curso	10 semestre em curso	Não	Sintomas de COVID-19 sem confirmação laboratorial		Amigo ou parente que não reside em seu domicílio	Nenhuma	Não	Sim	Sim		Não	NÃO		Sim	NÃO	SIM	Sim	Não teve mudança quanto ao uso de álcool	Não fumo	Não uso drogas ilícitas		Nenhum transtorno psiquiátrico	Nenhum transtorno psiquiátrico	Não faço uso de medicação psicotrópica
Não lembro	1	26	Namorado (a) / Noivo (a)	Com familiares	Mais que 4 vezes por semana	PÚBLICA	9 semestre em curso	9 semestre em curso	Não	Assintomático sem diagnóstico de COVID-9		Amigo ou parente que não reside em seu domicílio	Nenhuma	Sim	Não	Sim		Não	NÃO		Sim	NÃO	SIM	Sim	Não teve mudança quanto ao uso de álcool	Não fumo	Não uso drogas ilícitas		Nenhum transtorno psiquiátrico	Nenhum transtorno psiquiátrico	Não faço uso de medicação psicotrópica
0	0	25	Solteiro (a) / Viúvo (a) / Divorciado (a)	Com familiares	Não pratico atividade física	PÚBLICA	11 semestre em curso	11 semestre em curso	Não	Sintomas de COVID-19 sem confirmação laboratorial		Amigo ou parente que não reside em seu domicílio	Nenhuma	Sim	Não	Sim		Sim	NÃO		Não	NÃO	SIM	Não	Não bebo	Não fumo	Não uso drogas ilícitas		Nenhum transtorno psiquiátrico	Nenhum transtorno psiquiátrico	Não faço uso de medicação psicotrópica
0	1	27	Solteiro (a) / Viúvo (a) / Divorciado (a)	Com colegas	Até 1 vez por semana	PÚBLICA	10 semestre em curso	10 semestre em curso	Sim	Assintomático sem diagnóstico de COVID-9		Nenhuma	Amigo ou parente que não reside em seu domicílio	Sim	Não	Sim		Sim	NÃO		Sim	SIM	SIM	Sim	Não teve mudança quanto ao uso de álcool	Não fumo	Não uso drogas ilícitas		Nenhum transtorno psiquiátrico	Nenhum transtorno psiquiátrico	Não faço uso de medicação psicotrópica
0	1	42	Casado (a) / União estável	Com companheiro (a)	Mais que 4 vezes por semana	PARTICULAR	10 semestre em curso	10 semestre em curso	Sim	Assintomático sem diagnóstico de COVID-9		Amigo ou parente que não reside em seu domicílio	Amigo ou parente que não reside em seu domicílio	Não	Não	Sim		Não	NÃO		Sim	SIM	SIM	Sim	Não teve mudança quanto ao uso de álcool	Não fumo	Não uso drogas ilícitas		Nenhum transtorno psiquiátrico	Transtorno de ansiedade	Não faço uso de medicação psicotrópica
Não lembro	0	23	Solteiro (a) / Viúvo (a) / Divorciado (a)	Com familiares	2-4 vezes por semana	PÚBLICA	9 semestre em curso	9 semestre em curso	Não	Sintomas de COVID-19 com confirmação laboratorial (PCR ou sorologia)	Tratamento domiciliar	Contactante domiciliar	Nenhuma	Não	Sim	Sim		Não	NÃO		Não sei	NÃO	NÃO		Sim, aumentei a minha ingesta de bebida alcóolica	Não fumo	Não uso drogas ilícitas		Nenhum transtorno psiquiátrico	Nenhum transtorno psiquiátrico, Desejo ir ao psiquiatra. A faculdade também poderia disponibilizar.	Não faço uso de medicação psicotrópica
0	1	24	Namorado (a) / Noivo (a)	Com companheiro (a)	2-4 vezes por semana	PÚBLICA	Concluí o curso de medicina em 2020 e não faço residência médica	Concluí o curso de medicina em 2020 e não faço residência médica	Sim	Sintomas de COVID-19 com confirmação laboratorial (PCR ou sorologia)	Tratamento domiciliar	Companheiro (a)	Nenhuma	Não	Não		Sim	Sim	SIM	Sim, totalmente		SIM	NÃO		Não teve mudança quanto ao uso de álcool	Não fumo	Não uso drogas ilícitas		Nenhum transtorno psiquiátrico	Nenhum transtorno psiquiátrico	Não faço uso de medicação psicotrópica
Não lembro	0	24	Namorado (a) / Noivo (a)	Com familiares	2-4 vezes por semana	PÚBLICA	12 semestre em curso	Concluí o curso de medicina em 2020 e não faço residência médica	Sim	Sintomas de COVID-19 com confirmação laboratorial (PCR ou sorologia)	Tratamento domiciliar	Amigo ou parente que não reside em seu domicílio	Nenhuma	Não	Não		Sim	Sim	SIM	Sim, parcialmente		SIM	SIM		Não teve mudança quanto ao uso de álcool	Não fumo	Não uso drogas ilícitas		Nenhum transtorno psiquiátrico	Nenhum transtorno psiquiátrico	Não faço uso de medicação psicotrópica
Não lembro	1	30	Namorado (a) / Noivo (a)	Sozinho (a)	2-4 vezes por semana	PÚBLICA	Concluí o curso de medicina em 2020 e não faço residência médica	Concluí o curso de medicina em 2020 e não faço residência médica	Não	Assintomático sem diagnóstico de COVID-9		Amigo ou parente que não reside em seu domicílio	Nenhuma	Não	Não		Sim	Sim	SIM	Não, acho que poderia ter atuado mais		SIM	SIM		Não teve mudança quanto ao uso de álcool	Não fumo	Não uso drogas ilícitas		Transtorno de ansiedade	Nenhum transtorno psiquiátrico	Não faço uso de medicação psicotrópica
0	1	26	Casado (a) / União estável	Com companheiro (a)	Não pratico atividade física	PÚBLICA	10 semestre em curso	11 semestre em curso	Sim	Sintomas de COVID-19 com confirmação laboratorial (PCR ou sorologia)	Tratamento domiciliar	Companheiro (a), Amigo ou parente que não reside em seu domicílio	Nenhuma	Não	Não	Sim		Sim	NÃO		Sim	NÃO	NÃO	Sim	Não bebo	Não fumo	Não uso drogas ilícitas		Transtorno de ansiedade, Nenhum transtorno psiquiátrico	Nenhum transtorno psiquiátrico	Não faço uso de medicação psicotrópica
1	1	25	Casado (a) / União estável	Com companheiro (a)	2-4 vezes por semana	PÚBLICA	Concluí o curso de medicina em 2020 e não faço residência médica	Concluí o curso de medicina em 2020 e não faço residência médica	Sim	Assintomático sem diagnóstico de COVID-9		Amigo ou parente que não reside em seu domicílio	Amigo ou parente que não reside em seu domicílio	Sim	Não		Sim	Sim	SIM	Sim, parcialmente		NÃO	SIM		Sim, aumentei a minha ingesta de bebida alcóolica	Não fumo	Não uso drogas ilícitas		Transtorno de ansiedade, Transtorno depressivo	Nenhum transtorno psiquiátrico	Não faço uso de medicação psicotrópica
0	1	22	Solteiro (a) / Viúvo (a) / Divorciado (a)	Com familiares	Mais que 4 vezes por semana	PARTICULAR	9 semestre em curso	9 semestre em curso	Sim	Assintomático sem diagnóstico de COVID-9		Contactante domiciliar	Amigo ou parente que não reside em seu domicílio	Não	Sim	Sim		Não	NÃO		Sim	SIM	SIM	Sim	Não teve mudança quanto ao uso de álcool	Não fumo	Não uso drogas ilícitas		Transtorno de ansiedade	Nenhum transtorno psiquiátrico	Não faço uso de medicação psicotrópica
Não lembro	1	23	Solteiro (a) / Viúvo (a) / Divorciado (a)	Sozinho (a)	2-4 vezes por semana	PARTICULAR	9 semestre em curso	9 semestre em curso	Não	Assintomático sem diagnóstico de COVID-9		Amigo ou parente que não reside em seu domicílio	Nenhuma	Sim	Não	Sim		Não	NÃO		Sim	SIM	NÃO	Sim	Não teve mudança quanto ao uso de álcool	Não fumo	Não uso drogas ilícitas		Nenhum transtorno psiquiátrico	Nenhum transtorno psiquiátrico	Não faço uso de medicação psicotrópica
0	1	24	Namorado (a) / Noivo (a)	Com familiares	2-4 vezes por semana	PARTICULAR	10 semestre em curso	10 semestre em curso	Sim	Sintomas de COVID-19 sem confirmação laboratorial		Amigo ou parente que não reside em seu domicílio	Nenhuma	Não	Sim	Sim		Não	SIM		Sim	SIM	NÃO	Sim	Sim, aumentei a minha ingesta de bebida alcóolica	Não fumo	Não uso drogas ilícitas		Transtorno de ansiedade, Transtorno depressivo, Transtorno Obssessivo Compulsivo	Nenhum transtorno psiquiátrico	Não faço uso de medicação psicotrópica
0	1	25	Namorado (a) / Noivo (a)	Com companheiro (a)	Não pratico atividade física	PÚBLICA	Concluí o curso de medicina em 2020 e não faço residência médica	Concluí o curso de medicina em 2020 e não faço residência médica	Sim	Assintomático sem diagnóstico de COVID-9		Contactante domiciliar	Nenhuma	Sim	Não		Não sei	Sim	SIM	Sim, totalmente		NÃO	SIM		Não bebo	Não fumo	Não uso drogas ilícitas		Nenhum transtorno psiquiátrico	Nenhum transtorno psiquiátrico	Não faço uso de medicação psicotrópica
1	0	29	Casado (a) / União estável	Com companheiro (a)	Até 1 vez por semana	PÚBLICA	Concluí o curso de medicina em 2018 e não faço residência médica	Concluí o curso de medicina em 2018 e não faço residência médica	Sim	Sintomas de COVID-19 sem confirmação laboratorial		Contactante domiciliar	Nenhuma	Não	Não		Não	Sim	SIM	Sim, parcialmente		NÃO	SIM		Sim, aumentei a minha ingesta de bebida alcóolica	Não teve mudança no meu consumo de cigarro	Não uso drogas ilícitas		Transtorno de ansiedade	Nenhum transtorno psiquiátrico	Não, mantive a mesma dose prévia à pandemia	Antidepressivo, Indutor de sono
0	0	30	Solteiro (a) / Viúvo (a) / Divorciado (a)	Sozinho (a)	Até 1 vez por semana	PÚBLICA	10 semestre em curso	10 semestre em curso	Não	Sintomas de COVID-19 sem confirmação laboratorial		Amigo ou parente que não reside em seu domicílio	Nenhuma	Não	Sim	Não sei		Não	SIM		Sim	SIM	NÃO	Não	Sim, aumentei a minha ingesta de bebida alcóolica	Não fumo	Não uso drogas ilícitas		Transtorno depressivo	Nenhum transtorno psiquiátrico	Não faço uso de medicação psicotrópica
0	0	26	Casado (a) / União estável	Com companheiro (a)	Não pratico atividade física	PÚBLICA	10 semestre em curso	11 semestre em curso	Não	Sintomas de COVID-19 sem confirmação laboratorial	Tratamento domiciliar	Amigo ou parente que não reside em seu domicílio	Amigo ou parente que não reside em seu domicílio	Não	Não	Sim		Não	SIM		Sim	NÃO	NÃO	Não	Não bebo	Não fumo	Não uso drogas ilícitas		Nenhum transtorno psiquiátrico	Nenhum transtorno psiquiátrico	Não faço uso de medicação psicotrópica
0	1	25	Namorado (a) / Noivo (a)	Com familiares	Não pratico atividade física	PÚBLICA	9 semestre em curso	10 semestre em curso	Sim	Assintomático sem diagnóstico de COVID-9		Contactante domiciliar	Contactante domiciliar	Sim	Sim	Não		Sim	SIM		Sim	NÃO	NÃO	Não	Não teve mudança quanto ao uso de álcool	Não fumo	Não uso drogas ilícitas		Transtorno de ansiedade	Nenhum transtorno psiquiátrico	Não faço uso de medicação psicotrópica
0	0	38	Casado (a) / União estável	Com companheiro (a)	Até 1 vez por semana	PÚBLICA	9 semestre em curso	9 semestre em curso	Sim	Assintomático sem diagnóstico de COVID-9		Nenhuma	Nenhuma	Não	Não	Não		Não	SIM		Sim	NÃO	NÃO	Sim	Não teve mudança quanto ao uso de álcool	Não fumo	Não uso drogas ilícitas		Nenhum transtorno psiquiátrico	Nenhum transtorno psiquiátrico	Não faço uso de medicação psicotrópica
0	1	26	Casado (a) / União estável	Com companheiro (a)	Não pratico atividade física	PARTICULAR	Concluí o curso de medicina em 2019 e faço residência médica	Concluí o curso de medicina em 2019 e faço residência médica	Não	Sintomas de COVID-19 sem confirmação laboratorial		Amigo ou parente que não reside em seu domicílio	Amigo ou parente que não reside em seu domicílio	Não	Não		Sim	Não	NÃO	Sim, totalmente		NÃO	SIM		Não bebo	Não fumo	Não uso drogas ilícitas		Transtorno de ansiedade	Nenhum transtorno psiquiátrico	Não faço uso de medicação psicotrópica
Não lembro	1	25	Solteiro (a) / Viúvo (a) / Divorciado (a)	Com familiares	Não pratico atividade física	PARTICULAR	10 semestre em curso	10 semestre em curso	Sim	Assintomático sem diagnóstico de COVID-9		Amigo ou parente que não reside em seu domicílio	Nenhuma	Não	Sim	Não sei		Não	SIM		Sim	NÃO	NÃO	Não	Sim, aumentei a minha ingesta de bebida alcóolica	Não fumo	Não uso drogas ilícitas		Nenhum transtorno psiquiátrico	Nenhum transtorno psiquiátrico	Não faço uso de medicação psicotrópica
0	0	24	Namorado (a) / Noivo (a)	Com colegas, Com familiares	Não pratico atividade física	PÚBLICA	9 semestre em curso	9 semestre em curso	Não	Assintomático sem diagnóstico de COVID-9		Amigo ou parente que não reside em seu domicílio	Amigo ou parente que não reside em seu domicílio	Não	Não	Sim		Não	SIM		Sim	SIM	NÃO	Sim	Sim, aumentei a minha ingesta de bebida alcóolica	Não fumo	Não uso drogas ilícitas		Nenhum transtorno psiquiátrico	Nenhum transtorno psiquiátrico	Não faço uso de medicação psicotrópica
0	1	29	Solteiro (a) / Viúvo (a) / Divorciado (a)	Com familiares	2-4 vezes por semana	PARTICULAR	Concluí o curso de medicina em 2020 e não faço residência médica	Concluí o curso de medicina em 2020 e não faço residência médica	Sim	Assintomático sem diagnóstico de COVID-9		Amigo ou parente que não reside em seu domicílio	Amigo ou parente que não reside em seu domicílio	Não	Não		Não	Não	NÃO	Não atuei no cenário da COVID-19		NÃO	NÃO		Não teve mudança quanto ao uso de álcool	Não fumo	Não uso drogas ilícitas		Nenhum transtorno psiquiátrico	Nenhum transtorno psiquiátrico	Não faço uso de medicação psicotrópica
0	0	27	Solteiro (a) / Viúvo (a) / Divorciado (a)	Com familiares	Não pratico atividade física	PÚBLICA	Concluí o curso de medicina em 2019 e faço residência médica	Concluí o curso de medicina em 2019 e não faço residência médica	Sim	Assintomático sem diagnóstico de COVID-9		Amigo ou parente que não reside em seu domicílio	Nenhuma	Sim	Não		Não sei	Sim	SIM	Sim, parcialmente		NÃO	SIM		Não bebo	Não fumo	Não uso drogas ilícitas		Nenhum transtorno psiquiátrico	Transtorno depressivo	Sim, iniciei uso na pandemia por orientação de especialista em saúde mental	Antidepressivo
0	1	25	Solteiro (a) / Viúvo (a) / Divorciado (a)	Com familiares	Não pratico atividade física	PÚBLICA	9 semestre em curso	10 semestre em curso	Não	Sintomas de COVID-19 com confirmação laboratorial (PCR ou sorologia)	Tratamento domiciliar	Nenhuma	Nenhuma	Não	Não	Não sei		Não	SIM		Sim	SIM	NÃO	Sim	Não bebo	Não fumo	Não uso drogas ilícitas		Transtorno depressivo, Transtorno de Déficit de Atenção e Hiperatividade	Nenhum transtorno psiquiátrico	Não faço uso de medicação psicotrópica
Não lembro	0	25	Namorado (a) / Noivo (a)	Com familiares	Não pratico atividade física	PÚBLICA	9 semestre em curso	10 semestre em curso	Sim	Sintomas de COVID-19 sem confirmação laboratorial		Amigo ou parente que não reside em seu domicílio	Amigo ou parente que não reside em seu domicílio	Não	Não	Sim		Não	SIM		Sim	SIM	SIM	Sim	Não bebo	Não fumo	Não uso drogas ilícitas		Nenhum transtorno psiquiátrico	Nenhum transtorno psiquiátrico	Não faço uso de medicação psicotrópica
1	1	42	Solteiro (a) / Viúvo (a) / Divorciado (a)	Com familiares	2-4 vezes por semana	PARTICULAR	Concluí o curso de medicina em 2020 e não faço residência médica	Concluí o curso de medicina em 2020 e não faço residência médica	Sim	Sintomas de COVID-19 com confirmação laboratorial (PCR ou sorologia)	Tratamento domiciliar	Contactante domiciliar	Nenhuma	Não	Não		Não sei	Sim	NÃO	Sim, parcialmente		SIM	SIM		Não teve mudança quanto ao uso de álcool	Não fumo	Não uso drogas ilícitas		Transtorno de ansiedade	Nenhum transtorno psiquiátrico	Não, mantive a mesma dose prévia à pandemia	Antidepressivo
0	1	32	Solteiro (a) / Viúvo (a) / Divorciado (a)	Sozinho (a)	Não pratico atividade física	PARTICULAR	Concluí o curso de medicina em 2019 e faço residência médica	Concluí o curso de medicina em 2019 e faço residência médica	Sim	Sintomas de COVID-19 com confirmação laboratorial (PCR ou sorologia)	Tratamento domiciliar	Amigo ou parente que não reside em seu domicílio	Nenhuma	Sim	Não		Sim	Sim	SIM	Sim, totalmente		SIM	SIM		Não teve mudança quanto ao uso de álcool	Não fumo	Não uso drogas ilícitas		Transtorno de ansiedade	Nenhum transtorno psiquiátrico	Sim, aumentei dose na pandemia por orientação de especialista em saúde mental	Revoc e elifore
0	0	25	Solteiro (a) / Viúvo (a) / Divorciado (a)	Com colegas	2-4 vezes por semana	PÚBLICA	11 semestre em curso	11 semestre em curso	Não	Assintomático sem diagnóstico de COVID-9		Amigo ou parente que não reside em seu domicílio	Nenhuma	Não	Não	Sim		Sim	NÃO		Sim	NÃO	SIM	Sim	Não teve mudança quanto ao uso de álcool	Não teve mudança no meu consumo de cigarro	Não uso drogas ilícitas		Transtorno de ansiedade	Nenhum transtorno psiquiátrico	Não faço uso de medicação psicotrópica
1	1	26	Namorado (a) / Noivo (a)	Com familiares	Não pratico atividade física	PÚBLICA	Concluí o curso de medicina em 2019 e faço residência médica	Concluí o curso de medicina em 2019 e faço residência médica	Sim	Assintomático sem diagnóstico de COVID-9		Amigo ou parente que não reside em seu domicílio	Nenhuma	Não	Não		Sim	Sim	SIM	Sim, parcialmente		NÃO	SIM		Não teve mudança quanto ao uso de álcool	Não fumo	Não uso drogas ilícitas		Transtorno de ansiedade	Nenhum transtorno psiquiátrico	Não faço uso de medicação psicotrópica
0	1	34	Casado (a) / União estável	Com companheiro (a)	Não pratico atividade física	PÚBLICA	Concluí o curso de medicina em 2018 e não faço residência médica	Concluí o curso de medicina em 2018 e não faço residência médica	Sim	Assintomático sem diagnóstico de COVID-9		Amigo ou parente que não reside em seu domicílio	Nenhuma	Não	Não		Não	Não	NÃO	Não atuei no cenário da COVID-19		NÃO	SIM		Não bebo	Não fumo	Não uso drogas ilícitas		Nenhum transtorno psiquiátrico	Nenhum transtorno psiquiátrico	Não faço uso de medicação psicotrópica
1	0	24	Namorado (a) / Noivo (a)	Com familiares	Até 1 vez por semana	PARTICULAR	12 semestre em curso	Concluí o curso de medicina em 2020 e não faço residência médica	Sim	Assintomático sem diagnóstico de COVID-9		Amigo ou parente que não reside em seu domicílio	Amigo ou parente que não reside em seu domicílio	Sim	Não		Não	Sim	SIM	Sim, parcialmente		NÃO	SIM		Não bebo	Não fumo	Não uso drogas ilícitas		Nenhum transtorno psiquiátrico	Transtorno de ansiedade	Não faço uso de medicação psicotrópica
Não lembro	1	22	Namorado (a) / Noivo (a)	Com familiares	Não pratico atividade física	PÚBLICA	10 semestre em curso	10 semestre em curso	Sim	Assintomático sem diagnóstico de COVID-9		Amigo ou parente que não reside em seu domicílio	Nenhuma	Não	Não	Não sei		Sim	NÃO		Sim	NÃO	SIM	Sim	Não teve mudança quanto ao uso de álcool	Não fumo	Não uso drogas ilícitas		Nenhum transtorno psiquiátrico	Nenhum transtorno psiquiátrico	Não faço uso de medicação psicotrópica
0	1	29	Solteiro (a) / Viúvo (a) / Divorciado (a)	Com familiares	2-4 vezes por semana	PARTICULAR	Concluí o curso de medicina em 2019 e faço residência médica	Concluí o curso de medicina em 2019 e faço residência médica	Sim	Sintomas de COVID-19 sem confirmação laboratorial	Tratamento domiciliar	Contactante domiciliar	Amigo ou parente que não reside em seu domicílio	Não	Não		Sim	Sim	SIM	Não, fui por obrigação		SIM	NÃO		Não bebo	Não fumo	Não uso drogas ilícitas		Nenhum transtorno psiquiátrico	Transtorno de ansiedade	Não faço uso de medicação psicotrópica
0	0	25	Solteiro (a) / Viúvo (a) / Divorciado (a)	Com colegas	2-4 vezes por semana	PÚBLICA	9 semestre em curso	10 semestre em curso	Não	Assintomático sem diagnóstico de COVID-9		Amigo ou parente que não reside em seu domicílio	Nenhuma	Sim	Não	Não sei		Não	NÃO		Sim	NÃO	SIM	Sim	Não teve mudança quanto ao uso de álcool	Não fumo	Não uso drogas ilícitas		Nenhum transtorno psiquiátrico	Nenhum transtorno psiquiátrico	Não faço uso de medicação psicotrópica
Não lembro	1	25	Namorado (a) / Noivo (a)	Sozinho (a)	Não pratico atividade física	PARTICULAR	Concluí o curso de medicina em 2019 e faço residência médica	Concluí o curso de medicina em 2019 e faço residência médica	Não	Assintomático sem diagnóstico de COVID-9		Amigo ou parente que não reside em seu domicílio	Amigo ou parente que não reside em seu domicílio	Não	Não		Não	Sim	SIM	Não, fui por obrigação		SIM	NÃO		Sim, aumentei a minha ingesta de bebida alcóolica	Não fumo	Não uso drogas ilícitas		Transtorno de ansiedade, Transtorno alimentar (bulimia, anorexia)	Nenhum transtorno psiquiátrico	Não faço uso de medicação psicotrópica
Não lembro	1	28	Solteiro (a) / Viúvo (a) / Divorciado (a)	Com familiares	Mais que 4 vezes por semana	PÚBLICA	Concluí o curso de medicina em 2018 e não faço residência médica	Concluí o curso de medicina em 2018 e não faço residência médica	Sim	Assintomático com diagnóstico laboratorial de COVID-19	Tratamento domiciliar	Contactante domiciliar	Nenhuma	Não	Não		Sim	Sim	SIM	Sim, parcialmente		SIM	NÃO		Não bebo	Não fumo	Não uso drogas ilícitas		Nenhum transtorno psiquiátrico	Nenhum transtorno psiquiátrico	Não faço uso de medicação psicotrópica
0	0	23	Namorado (a) / Noivo (a)	Com familiares	Não pratico atividade física	PÚBLICA	9 semestre em curso	9 semestre em curso	Não	Assintomático sem diagnóstico de COVID-9		Contactante domiciliar	Nenhuma	Não	Não	Não		Não	NÃO		Sim	NÃO	NÃO	Sim	Sim, aumentei a minha ingesta de bebida alcóolica	Não fumo	Não uso drogas ilícitas		Transtorno de ansiedade	Nenhum transtorno psiquiátrico	Não faço uso de medicação psicotrópica
Não lembro	1	23	Namorado (a) / Noivo (a)	Com companheiro (a)	Até 1 vez por semana	PÚBLICA	9 semestre em curso	9 semestre em curso	Não	Assintomático sem diagnóstico de COVID-9		Amigo ou parente que não reside em seu domicílio	Nenhuma	Não	Não	Não sei		Não	NÃO		Sim	SIM	NÃO	Sim	Não teve mudança quanto ao uso de álcool	Não fumo	Não uso drogas ilícitas		Nenhum transtorno psiquiátrico	Nenhum transtorno psiquiátrico	Não faço uso de medicação psicotrópica
0	0	24	Solteiro (a) / Viúvo (a) / Divorciado (a)	Com familiares	Não pratico atividade física	PÚBLICA	Concluí o curso de medicina em 2020 e não faço residência médica	Concluí o curso de medicina em 2020 e não faço residência médica	Sim	Sintomas de COVID-19 sem confirmação laboratorial		Amigo ou parente que não reside em seu domicílio	Nenhuma	Não	Não		Sim	Sim	NÃO	Sim, parcialmente		NÃO	SIM		Não bebo	Não fumo	Não uso drogas ilícitas		Nenhum transtorno psiquiátrico	Nenhum transtorno psiquiátrico	Não faço uso de medicação psicotrópica
0	1	24	Solteiro (a) / Viúvo (a) / Divorciado (a)	Com familiares	Não pratico atividade física	PARTICULAR	Concluí o curso de medicina em 2020 e não faço residência médica	Concluí o curso de medicina em 2020 e não faço residência médica	Não	Assintomático sem diagnóstico de COVID-9		Amigo ou parente que não reside em seu domicílio	Amigo ou parente que não reside em seu domicílio	Não	Não		Sim	Não	NÃO	Não atuei no cenário da COVID-19		NÃO	NÃO		Não teve mudança quanto ao uso de álcool	Não fumo	Não uso drogas ilícitas		Nenhum transtorno psiquiátrico	Nenhum transtorno psiquiátrico	Não faço uso de medicação psicotrópica
0	1	29	Solteiro (a) / Viúvo (a) / Divorciado (a)	Com familiares	2-4 vezes por semana	PÚBLICA	Concluí o curso de medicina em 2019 e faço residência médica	Concluí o curso de medicina em 2019 e faço residência médica	Sim	Sintomas de COVID-19 com confirmação laboratorial (PCR ou sorologia)	Tratamento domiciliar	Companheiro (a), Amigo ou parente que não reside em seu domicílio	Nenhuma	Não	Não		Sim	Sim	SIM	Sim, parcialmente		NÃO	NÃO		Não teve mudança quanto ao uso de álcool	Não fumo	Não uso drogas ilícitas		Transtorno de ansiedade	Nenhum transtorno psiquiátrico	Não faço uso de medicação psicotrópica
0	0	24	Solteiro (a) / Viúvo (a) / Divorciado (a)	Com familiares	Até 1 vez por semana	PARTICULAR	9 semestre em curso	9 semestre em curso	Sim	Assintomático sem diagnóstico de COVID-9		Amigo ou parente que não reside em seu domicílio	Amigo ou parente que não reside em seu domicílio	Não	Sim	Sim		Não	SIM		Sim	NÃO	NÃO	Sim	Não teve mudança quanto ao uso de álcool	Não fumo	Não uso drogas ilícitas		Nenhum transtorno psiquiátrico	Nenhum transtorno psiquiátrico	Não faço uso de medicação psicotrópica
0	1	22	Namorado (a) / Noivo (a)	Com familiares	2-4 vezes por semana	PÚBLICA	9 semestre em curso	9 semestre em curso	Não	Assintomático sem diagnóstico de COVID-9		Amigo ou parente que não reside em seu domicílio	Amigo ou parente que não reside em seu domicílio	Não	Não	Não sei		Não	SIM		Sim	SIM	NÃO	Não	Sim, aumentei a minha ingesta de bebida alcóolica	Não fumo	Sim, aumentei o meu consumo de drogas ilícitas	Maconha	Transtorno de ansiedade	Nenhum transtorno psiquiátrico	Não, mantive a mesma dose prévia à pandemia	Antidepressivo
0	0	32	Casado (a) / União estável	Com familiares	Até 1 vez por semana	PÚBLICA	9 semestre em curso	9 semestre em curso	Sim	Assintomático sem diagnóstico de COVID-9		Amigo ou parente que não reside em seu domicílio	Nenhuma	Não	Sim	Sim		Sim	SIM		Não	NÃO	NÃO	Não	Não bebo	Não fumo	Não uso drogas ilícitas		Nenhum transtorno psiquiátrico	Nenhum transtorno psiquiátrico	Não faço uso de medicação psicotrópica
0	1	28	Casado (a) / União estável	Com companheiro (a)	2-4 vezes por semana	PARTICULAR	Concluí o curso de medicina em 2018 e não faço residência médica	Concluí o curso de medicina em 2018 e não faço residência médica	Sim	Assintomático sem diagnóstico de COVID-9		Amigo ou parente que não reside em seu domicílio	Amigo ou parente que não reside em seu domicílio	Não	Não		Sim	Sim	SIM	Sim, totalmente		NÃO	SIM		Sim, aumentei a minha ingesta de bebida alcóolica	Não fumo	Não uso drogas ilícitas		Nenhum transtorno psiquiátrico	Burnout	Não faço uso de medicação psicotrópica
Não lembro	0	24	Solteiro (a) / Viúvo (a) / Divorciado (a)	Sozinho (a)	Mais que 4 vezes por semana	PÚBLICA	9 semestre em curso	10 semestre em curso	Sim	Sintomas de COVID-19 com confirmação laboratorial (PCR ou sorologia)	Tratamento domiciliar	Amigo ou parente que não reside em seu domicílio	Nenhuma	Não	Não	Sim		Não	SIM		Sim	NÃO	NÃO	Não	Não teve mudança quanto ao uso de álcool	Sim, aumentei o meu consumo de cigarro	Sim, aumentei o meu consumo de drogas ilícitas	Maconha	Nenhum transtorno psiquiátrico	Nenhum transtorno psiquiátrico	Não faço uso de medicação psicotrópica
0	1	25	Solteiro (a) / Viúvo (a) / Divorciado (a)	Com familiares	2-4 vezes por semana	PARTICULAR	12 semestre em curso	Concluí o curso de medicina em 2020 e não faço residência médica	Não	Assintomático sem diagnóstico de COVID-9		Contactante domiciliar	Amigo ou parente que não reside em seu domicílio	Não	Não		Não sei	Sim	NÃO	Sim, totalmente		NÃO	SIM		Não teve mudança quanto ao uso de álcool	Não fumo	Não uso drogas ilícitas		Transtorno de ansiedade, Transtorno de Déficit de Atenção e Hiperatividade	Nenhum transtorno psiquiátrico	Sim, aumentei dose na pandemia por orientação de especialista em saúde mental	Antidepressivo, Indutor de sono
0	1	24	Namorado (a) / Noivo (a)	Com familiares	Não pratico atividade física	PÚBLICA	9 semestre em curso	9 semestre em curso	Não	Assintomático sem diagnóstico de COVID-9		Amigo ou parente que não reside em seu domicílio	Amigo ou parente que não reside em seu domicílio	Sim	Não	Sim		Sim	SIM		Sim	NÃO	SIM	Não	Não bebo	Não fumo	Não uso drogas ilícitas		Nenhum transtorno psiquiátrico	Nenhum transtorno psiquiátrico	Não faço uso de medicação psicotrópica
0	1	26	Solteiro (a) / Viúvo (a) / Divorciado (a)	Com familiares	Não pratico atividade física	PÚBLICA	Concluí o curso de medicina em 2019 e não faço residência médica	Concluí o curso de medicina em 2019 e não faço residência médica	Sim	Sintomas de COVID-19 sem confirmação laboratorial		Amigo ou parente que não reside em seu domicílio	Amigo ou parente que não reside em seu domicílio	Sim	Não		Não	Sim	SIM	Sim, parcialmente		SIM	NÃO		Não teve mudança quanto ao uso de álcool	Não fumo	Não uso drogas ilícitas		Nenhum transtorno psiquiátrico	Transtorno de ansiedade	Não faço uso de medicação psicotrópica
0	1	31	Casado (a) / União estável	Com companheiro (a)	Não pratico atividade física	PÚBLICA	Concluí o curso de medicina em 2019 e faço residência médica	Concluí o curso de medicina em 2019 e faço residência médica	Sim	Assintomático sem diagnóstico de COVID-9		Companheiro (a), Amigo ou parente que não reside em seu domicílio	Amigo ou parente que não reside em seu domicílio	Sim	Não		Não	Sim	SIM	Sim, totalmente		NÃO	NÃO		Sim, aumentei a minha ingesta de bebida alcóolica	Não fumo	Não uso drogas ilícitas		Transtorno de ansiedade, Transtorno Obssessivo Compulsivo, Transtorno de Déficit de Atenção e Hiperatividade	Transtorno depressivo	Não faço uso de medicação psicotrópica
0	0	24	Solteiro (a) / Viúvo (a) / Divorciado (a)	Com colegas	2-4 vezes por semana	PÚBLICA	10 semestre em curso	11 semestre em curso	Não	Assintomático sem diagnóstico de COVID-9		Amigo ou parente que não reside em seu domicílio	Nenhuma	Sim	Sim	Sim		Sim	SIM		Sim	NÃO	SIM	Sim	Não bebo	Não fumo	Não uso drogas ilícitas		Nenhum transtorno psiquiátrico	Nenhum transtorno psiquiátrico	Não faço uso de medicação psicotrópica
1	0	22	Namorado (a) / Noivo (a)	Com familiares	2-4 vezes por semana	PÚBLICA	9 semestre em curso	9 semestre em curso	Sim	Assintomático sem diagnóstico de COVID-9		Amigo ou parente que não reside em seu domicílio	Nenhuma	Não	Não	Não		Não	SIM		Sim	SIM	NÃO	Sim	Sim, aumentei a minha ingesta de bebida alcóolica	Não fumo	Não uso drogas ilícitas		Nenhum transtorno psiquiátrico	Transtorno de Déficit de Atenção e Hiperatividade	Sim, iniciei uso na pandemia por orientação de especialista em saúde mental	Psicoestimulante
0	0	22	Solteiro (a) / Viúvo (a) / Divorciado (a)	Com colegas	Não pratico atividade física	PÚBLICA	9 semestre em curso	9 semestre em curso	Sim	Assintomático sem diagnóstico de COVID-9		Contactante domiciliar	Nenhuma	Sim	Não	Sim		Não	SIM		Sim	NÃO	SIM	Sim	Não teve mudança quanto ao uso de álcool	Não fumo	Não uso drogas ilícitas		Nenhum transtorno psiquiátrico	Nenhum transtorno psiquiátrico	Não faço uso de medicação psicotrópica
0	1	22	Solteiro (a) / Viúvo (a) / Divorciado (a)	Com familiares	2-4 vezes por semana	PÚBLICA	9 semestre em curso	9 semestre em curso	Não	Assintomático sem diagnóstico de COVID-9		Amigo ou parente que não reside em seu domicílio	Amigo ou parente que não reside em seu domicílio	Não	Não	Não sei		Não	SIM		Sim	SIM	NÃO	Não	Sim, aumentei a minha ingesta de bebida alcóolica	Não fumo	Não uso drogas ilícitas		Transtorno de ansiedade	Nenhum transtorno psiquiátrico	Não, mantive a mesma dose prévia à pandemia	Antidepressivo
0	1	24	Solteiro (a) / Viúvo (a) / Divorciado (a)	Com colegas	2-4 vezes por semana	PÚBLICA	9 semestre em curso	9 semestre em curso	Não	Assintomático sem diagnóstico de COVID-9		Amigo ou parente que não reside em seu domicílio	Nenhuma	Não	Sim	Sim		Sim	SIM		Sim	NÃO	SIM	Sim	Não teve mudança quanto ao uso de álcool	Não teve mudança no meu consumo de cigarro	Não teve mudança no meu consumo de drogas ilícitas	Maconha, cocaína, mdma, lsd	Nenhum transtorno psiquiátrico	Nenhum transtorno psiquiátrico	Não faço uso de medicação psicotrópica
0	1	23	Solteiro (a) / Viúvo (a) / Divorciado (a)	Com familiares	Até 1 vez por semana	PÚBLICA	10 semestre em curso	12 semestre em curso	Não	Assintomático sem diagnóstico de COVID-9		Amigo ou parente que não reside em seu domicílio	Nenhuma	Não	Sim	Sim		Não	SIM		Sim	NÃO	SIM	Sim	Não teve mudança quanto ao uso de álcool	Não fumo	Não uso drogas ilícitas		Transtorno de ansiedade, Transtorno depressivo, Nenhum transtorno psiquiátrico	Nenhum transtorno psiquiátrico	Não, mantive a mesma dose prévia à pandemia	Antidepressivo
0	1	25	Namorado (a) / Noivo (a)	Com familiares	Até 1 vez por semana	PÚBLICA	9 semestre em curso	9 semestre em curso	Não	Assintomático sem diagnóstico de COVID-9		Nenhuma	Nenhuma	Sim	Não	Não		Não	NÃO		Sim	NÃO	NÃO	Sim	Não bebo	Não fumo	Não uso drogas ilícitas		Nenhum transtorno psiquiátrico	Nenhum transtorno psiquiátrico	Não faço uso de medicação psicotrópica
1	1	29	Namorado (a) / Noivo (a)	Sozinho (a)	Até 1 vez por semana	PÚBLICA	Concluí o curso de medicina em 2019 e não faço residência médica	Concluí o curso de medicina em 2019 e não faço residência médica	Sim	Sintomas de COVID-19 sem confirmação laboratorial	Tratamento domiciliar	Amigo ou parente que não reside em seu domicílio	Nenhuma	Não	Não		Não	Sim	SIM	Não, acho que poderia ter atuado mais		NÃO	SIM		Não teve mudança quanto ao uso de álcool	Não fumo	Não uso drogas ilícitas		Transtorno de ansiedade, Transtorno depressivo, Transtorno Obssessivo Compulsivo	Nenhum transtorno psiquiátrico	Não, mantive a mesma dose prévia à pandemia	Antidepressivo, Indutor de sono
Não lembro	1	22	Namorado (a) / Noivo (a)	Com familiares	Mais que 4 vezes por semana	PÚBLICA	9 semestre em curso	9 semestre em curso	Sim	Assintomático sem diagnóstico de COVID-9		Nenhuma	Nenhuma	Não	Sim	Sim		Não	SIM		Sim	NÃO	NÃO	Sim	Não bebo	Não fumo	Não uso drogas ilícitas		Nenhum transtorno psiquiátrico	Nenhum transtorno psiquiátrico	Não faço uso de medicação psicotrópica
Não lembro	1	22	Solteiro (a) / Viúvo (a) / Divorciado (a)	Com familiares	Não pratico atividade física	PÚBLICA	9 semestre em curso	9 semestre em curso	Não	Sintomas de COVID-19 sem confirmação laboratorial		Amigo ou parente que não reside em seu domicílio	Amigo ou parente que não reside em seu domicílio	Não	Não	Não		Não	SIM		Sim	NÃO	NÃO	Não	Não bebo	Não fumo	Não uso drogas ilícitas		Nenhum transtorno psiquiátrico	Nenhum transtorno psiquiátrico	Não faço uso de medicação psicotrópica
Não lembro	1	23	Solteiro (a) / Viúvo (a) / Divorciado (a)	Com familiares	Não pratico atividade física	PÚBLICA	9 semestre em curso	9 semestre em curso	Sim	Assintomático sem diagnóstico de COVID-9		Amigo ou parente que não reside em seu domicílio	Amigo ou parente que não reside em seu domicílio	Não	Sim	Não		Não	SIM		Sim	SIM	SIM	Não	Não bebo	Não fumo	Não uso drogas ilícitas		Nenhum transtorno psiquiátrico	Nenhum transtorno psiquiátrico	Não faço uso de medicação psicotrópica
0	1	24	Solteiro (a) / Viúvo (a) / Divorciado (a)	Com familiares	2-4 vezes por semana	PÚBLICA	9 semestre em curso	9 semestre em curso	Não	Assintomático sem diagnóstico de COVID-9		Amigo ou parente que não reside em seu domicílio	Amigo ou parente que não reside em seu domicílio	Não	Sim	Não		Não	SIM		Sim	SIM	SIM	Sim	Sim, aumentei a minha ingesta de bebida alcóolica	Não fumo	Não uso drogas ilícitas		Transtorno de ansiedade, Transtorno Bipolar, Transtorno alimentar (bulimia, anorexia)	Nenhum transtorno psiquiátrico	Não, mantive a mesma dose prévia à pandemia	Antipsicótico
Não lembro	1	23	Namorado (a) / Noivo (a)	Com familiares	2-4 vezes por semana	PÚBLICA	10 semestre em curso	12 semestre em curso	Sim	Assintomático sem diagnóstico de COVID-9		Amigo ou parente que não reside em seu domicílio	Amigo ou parente que não reside em seu domicílio	Não	Sim	Não		Não	NÃO		Sim	NÃO	SIM	Não	Não bebo	Não fumo	Não uso drogas ilícitas		Nenhum transtorno psiquiátrico	Nenhum transtorno psiquiátrico	Não faço uso de medicação psicotrópica
0	1	28	Solteiro (a) / Viúvo (a) / Divorciado (a)	Sozinho (a)	Não pratico atividade física	PÚBLICA	Concluí o curso de medicina em 2018 e faço residência médica	Concluí o curso de medicina em 2018 e faço residência médica	Sim	Assintomático sem diagnóstico de COVID-9		Amigo ou parente que não reside em seu domicílio	Amigo ou parente que não reside em seu domicílio	Não	Não		Não	Sim	SIM	Sim, parcialmente		SIM	SIM		Não bebo	Não fumo	Não uso drogas ilícitas		Nenhum transtorno psiquiátrico	Nenhum transtorno psiquiátrico	Não faço uso de medicação psicotrópica
0	1	26	Namorado (a) / Noivo (a)	Sozinho (a)	Não pratico atividade física	PARTICULAR	Concluí o curso de medicina em 2019 e faço residência médica	Concluí o curso de medicina em 2019 e faço residência médica	Sim	Assintomático sem diagnóstico de COVID-9		Amigo ou parente que não reside em seu domicílio	Nenhuma	Não	Não		Sim	Não	NÃO	Não atuei no cenário da COVID-19		SIM	SIM		Não teve mudança quanto ao uso de álcool	Não fumo	Não uso drogas ilícitas		Nenhum transtorno psiquiátrico	Nenhum transtorno psiquiátrico	Não faço uso de medicação psicotrópica
Não lembro	1	24	Solteiro (a) / Viúvo (a) / Divorciado (a)	Com familiares	2-4 vezes por semana	PÚBLICA	9 semestre em curso	10 semestre em curso	Sim	Assintomático sem diagnóstico de COVID-9		Amigo ou parente que não reside em seu domicílio	Nenhuma	Não	Não	Sim		Não	SIM		Sim	NÃO	SIM	Sim	Sim, iniciei ingesta de bebida alcóolica	Não fumo	Não uso drogas ilícitas		Nenhum transtorno psiquiátrico	Nenhum transtorno psiquiátrico	Não faço uso de medicação psicotrópica
0	1	25	Solteiro (a) / Viúvo (a) / Divorciado (a)	Com colegas, Com familiares	Mais que 4 vezes por semana	PÚBLICA	9 semestre em curso	9 semestre em curso	Não	Assintomático sem diagnóstico de COVID-9		Amigo ou parente que não reside em seu domicílio	Nenhuma	Não	Não	Sim		Não	NÃO		Não	NÃO	NÃO	Sim	Não bebo	Não fumo	Não uso drogas ilícitas		Transtorno depressivo	Nenhum transtorno psiquiátrico	Não, mantive a mesma dose prévia à pandemia	Antidepressivo, Indutor de sono
1	1	24	Solteiro (a) / Viúvo (a) / Divorciado (a)	Com colegas	Mais que 4 vezes por semana	PÚBLICA	9 semestre em curso	9 semestre em curso	Sim	Assintomático sem diagnóstico de COVID-9		Amigo ou parente que não reside em seu domicílio	Nenhuma	Não	Não	Sim		Não	NÃO		Não	SIM	SIM	Sim	Não bebo	Não fumo	Não uso drogas ilícitas		Transtorno de ansiedade, Transtorno depressivo	Nenhum transtorno psiquiátrico	Não, mantive a mesma dose prévia à pandemia	Benzodiazepínico
Não lembro	1	22	Solteiro (a) / Viúvo (a) / Divorciado (a)	Com familiares	2-4 vezes por semana	PÚBLICA	9 semestre em curso	9 semestre em curso	Não	Assintomático sem diagnóstico de COVID-9		Amigo ou parente que não reside em seu domicílio	Nenhuma	Não	Não	Sim		Não	NÃO		Sim	SIM	SIM	Não	Não teve mudança quanto ao uso de álcool	Não fumo	Não uso drogas ilícitas		Nenhum transtorno psiquiátrico	Nenhum transtorno psiquiátrico	Não faço uso de medicação psicotrópica
0	0	24	Namorado (a) / Noivo (a)	Com colegas	Não pratico atividade física	PÚBLICA	11 semestre em curso	11 semestre em curso	Sim	Assintomático sem diagnóstico de COVID-9		Amigo ou parente que não reside em seu domicílio	Nenhuma	Sim	Não	Sim		Sim	SIM		Sim	NÃO	NÃO	Não	Não teve mudança quanto ao uso de álcool	Não fumo	Não uso drogas ilícitas		Nenhum transtorno psiquiátrico	Nenhum transtorno psiquiátrico	Não faço uso de medicação psicotrópica
0	0	24	Solteiro (a) / Viúvo (a) / Divorciado (a)	Sozinho (a)	Não pratico atividade física	PÚBLICA	9 semestre em curso	10 semestre em curso	Não	Assintomático sem diagnóstico de COVID-9		Amigo ou parente que não reside em seu domicílio	Amigo ou parente que não reside em seu domicílio	Não	Sim	Sim		Não	SIM		Sim	NÃO	NÃO	Sim	Não teve mudança quanto ao uso de álcool	Não fumo	Não teve mudança no meu consumo de drogas ilícitas	Ocasionalmente, maconha	Transtorno de ansiedade, Transtorno depressivo, Transtorno de Déficit de Atenção e Hiperatividade, Transtorno alimentar (bulimia, anorexia)	Nenhum transtorno psiquiátrico	Não, mantive a mesma dose prévia à pandemia	Antidepressivo, Indutor de sono, Psicoestimulante
0	1	33	Solteiro (a) / Viúvo (a) / Divorciado (a)	Com companheiro (a)	Não pratico atividade física	PÚBLICA	Concluí o curso de medicina em 2020 e não faço residência médica	Concluí o curso de medicina em 2020 e não faço residência médica	Sim	Sintomas de COVID-19 com confirmação laboratorial (PCR ou sorologia)	Tratamento domiciliar	Companheiro (a), Amigo ou parente que não reside em seu domicílio	Nenhuma	Sim	Não		Não sei	Sim	SIM	Não, acho que poderia ter atuado mais		NÃO	NÃO		Sim, aumentei a minha ingesta de bebida alcóolica	Não fumo	Não uso drogas ilícitas		Nenhum transtorno psiquiátrico	Nenhum transtorno psiquiátrico	Não faço uso de medicação psicotrópica
Não lembro	1	20	Namorado (a) / Noivo (a)	Com familiares	2-4 vezes por semana	PÚBLICA	9 semestre em curso	10 semestre em curso	Sim	Assintomático sem diagnóstico de COVID-9		Amigo ou parente que não reside em seu domicílio	Amigo ou parente que não reside em seu domicílio	Não	Sim	Sim		Não	SIM		Sim	SIM	SIM	Não	Não bebo	Não fumo	Não uso drogas ilícitas		Transtorno de ansiedade, Transtorno depressivo, Transtorno alimentar (bulimia, anorexia)	Nenhum transtorno psiquiátrico	Não, mantive a mesma dose prévia à pandemia	Antidepressivo
0	0	24	Solteiro (a) / Viúvo (a) / Divorciado (a)	Com familiares	2-4 vezes por semana	PÚBLICA	10 semestre em curso	12 semestre em curso	Não	Sintomas de COVID-19 sem confirmação laboratorial		Nenhuma	Nenhuma	Não	Não	Sim		Não	NÃO		Sim	NÃO	SIM	Sim	Não teve mudança quanto ao uso de álcool	Não fumo	Não uso drogas ilícitas		Nenhum transtorno psiquiátrico	Nenhum transtorno psiquiátrico	Não faço uso de medicação psicotrópica
0	1	25	Namorado (a) / Noivo (a)	Com familiares	Não pratico atividade física	PÚBLICA	11 semestre em curso	12 semestre em curso	Sim	Assintomático sem diagnóstico de COVID-9		Amigo ou parente que não reside em seu domicílio	Amigo ou parente que não reside em seu domicílio	Não	Sim	Não		Não	SIM		Sim	SIM	NÃO	Não	Não teve mudança quanto ao uso de álcool	Não fumo	Não teve mudança no meu consumo de drogas ilícitas	Maconha	Transtorno de ansiedade	Nenhum transtorno psiquiátrico	Sim, aumentei dose na pandemia por conta própria	Antidepressivo, Benzodiazepínico, Indutor de sono
0	1	25	Solteiro (a) / Viúvo (a) / Divorciado (a)	Com familiares	Não pratico atividade física	PÚBLICA	Concluí o curso de medicina em 2019 e não faço residência médica	Concluí o curso de medicina em 2019 e não faço residência médica	Sim	Sintomas de COVID-19 sem confirmação laboratorial		Amigo ou parente que não reside em seu domicílio	Amigo ou parente que não reside em seu domicílio	Não	Não		Não	Sim	NÃO	Sim, parcialmente		NÃO	SIM		Não teve mudança quanto ao uso de álcool	Não fumo	Não uso drogas ilícitas		Nenhum transtorno psiquiátrico	Nenhum transtorno psiquiátrico	Não faço uso de medicação psicotrópica
0	1	24	Namorado (a) / Noivo (a)	Com familiares	Não pratico atividade física	PARTICULAR	Concluí o curso de medicina em 2020 e não faço residência médica	Concluí o curso de medicina em 2020 e não faço residência médica	Não	Assintomático sem diagnóstico de COVID-9		Contactante domiciliar, Amigo ou parente que não reside em seu domicílio	Amigo ou parente que não reside em seu domicílio	Sim	Não		Sim	Sim	SIM	Sim, parcialmente		NÃO	SIM		Sim, aumentei a minha ingesta de bebida alcóolica	Não fumo	Não uso drogas ilícitas		Nenhum transtorno psiquiátrico	Nenhum transtorno psiquiátrico	Não faço uso de medicação psicotrópica
0	1	25	Solteiro (a) / Viúvo (a) / Divorciado (a)	Com familiares	Mais que 4 vezes por semana	PARTICULAR	11 semestre em curso	11 semestre em curso	Não	Assintomático sem diagnóstico de COVID-9		Contactante domiciliar, Amigo ou parente que não reside em seu domicílio	Amigo ou parente que não reside em seu domicílio	Não	Sim	Sim		Não	NÃO		Sim	SIM	SIM	Não	Sim, aumentei a minha ingesta de bebida alcóolica	Não fumo	Não uso drogas ilícitas		Transtorno de ansiedade	Nenhum transtorno psiquiátrico	Não faço uso de medicação psicotrópica
0	1	26	Namorado (a) / Noivo (a)	Sozinho (a)	2-4 vezes por semana	PARTICULAR	Concluí o curso de medicina em 2019 e faço residência médica	Concluí o curso de medicina em 2019 e faço residência médica	Sim	Assintomático sem diagnóstico de COVID-9		Companheiro (a), Amigo ou parente que não reside em seu domicílio	Nenhuma	Sim	Não		Não sei	Sim	SIM	Sim, totalmente		SIM	SIM		Não teve mudança quanto ao uso de álcool	Não fumo	Não uso drogas ilícitas		Transtorno de ansiedade	Nenhum transtorno psiquiátrico	Sim, aumentei dose na pandemia por orientação de especialista em saúde mental	Antidepressivo
0	1	26	Solteiro (a) / Viúvo (a) / Divorciado (a)	Com familiares	Não pratico atividade física	PARTICULAR	Concluí o curso de medicina em 2019 e faço residência médica	Concluí o curso de medicina em 2019 e faço residência médica	Não	Assintomático sem diagnóstico de COVID-9		Amigo ou parente que não reside em seu domicílio	Amigo ou parente que não reside em seu domicílio	Não	Não		Sim	Sim	SIM	Sim, parcialmente		NÃO	SIM		Não teve mudança quanto ao uso de álcool	Não fumo	Não uso drogas ilícitas		Transtorno de ansiedade	Nenhum transtorno psiquiátrico	Não faço uso de medicação psicotrópica
Não lembro	0	25	Solteiro (a) / Viúvo (a) / Divorciado (a)	Com familiares	Até 1 vez por semana	PÚBLICA	10 semestre em curso	12 semestre em curso	Sim	Assintomático sem diagnóstico de COVID-9		Amigo ou parente que não reside em seu domicílio	Nenhuma	Não	Não	Sim		Não	SIM		Sim	SIM	SIM	Sim	Não teve mudança quanto ao uso de álcool	Não teve mudança no meu consumo de cigarro	Sim, comecei a usar drogas ilícitas		Nenhum transtorno psiquiátrico	Transtorno de ansiedade	Não faço uso de medicação psicotrópica
0	1	22	Namorado (a) / Noivo (a)	Com familiares	Não pratico atividade física	PÚBLICA	9 semestre em curso	9 semestre em curso	Sim	Assintomático sem diagnóstico de COVID-9		Contactante domiciliar, Amigo ou parente que não reside em seu domicílio	Nenhuma	Não	Não	Não sei		Não	NÃO		Sim	NÃO	SIM	Sim	Não bebo	Não fumo	Não uso drogas ilícitas		Nenhum transtorno psiquiátrico	Nenhum transtorno psiquiátrico	Não faço uso de medicação psicotrópica
Não lembro	0	25	Namorado (a) / Noivo (a)	Com familiares	Não pratico atividade física	PÚBLICA	11 semestre em curso	12 semestre em curso	Sim	Assintomático sem diagnóstico de COVID-9		Nenhuma	Nenhuma	Não	Não	Não		Não	NÃO		Sim	NÃO	NÃO	Não	Não bebo	Não fumo	Não uso drogas ilícitas		Transtorno de ansiedade, Transtorno depressivo	Nenhum transtorno psiquiátrico	Não, mantive a mesma dose prévia à pandemia	Antidepressivo
0	1	30	Solteiro (a) / Viúvo (a) / Divorciado (a)	Com familiares	Até 1 vez por semana	PÚBLICA	Concluí o curso de medicina em 2020 e não faço residência médica	Concluí o curso de medicina em 2020 e não faço residência médica	Sim	Assintomático sem diagnóstico de COVID-9		Amigo ou parente que não reside em seu domicílio	Nenhuma	Não	Não		Não	Sim	SIM	Sim, parcialmente		NÃO	NÃO		Sim, aumentei a minha ingesta de bebida alcóolica	Não fumo	Não uso drogas ilícitas		Nenhum transtorno psiquiátrico	Nenhum transtorno psiquiátrico	Não faço uso de medicação psicotrópica
0	1	26	Namorado (a) / Noivo (a)	Com companheiro (a)	Mais que 4 vezes por semana	PÚBLICA	Concluí o curso de medicina em 2019 e não faço residência médica	Concluí o curso de medicina em 2019 e não faço residência médica	Sim	Sintomas de COVID-19 com confirmação laboratorial (PCR ou sorologia)	Tratamento domiciliar	Companheiro (a), Amigo ou parente que não reside em seu domicílio	Nenhuma	Não	Não		Sim	Sim	NÃO	Sim, parcialmente		SIM	SIM		Sim, aumentei a minha ingesta de bebida alcóolica	Não fumo	Não uso drogas ilícitas		Nenhum transtorno psiquiátrico	Nenhum transtorno psiquiátrico	Não faço uso de medicação psicotrópica
0	0	28	Solteiro (a) / Viúvo (a) / Divorciado (a)	Sozinho (a)	2-4 vezes por semana	PÚBLICA	Concluí o curso de medicina em 2019 e não faço residência médica	Concluí o curso de medicina em 2019 e não faço residência médica	Sim	Sintomas de COVID-19 com confirmação laboratorial (PCR ou sorologia)	Tratamento domiciliar	Nenhuma	Amigo ou parente que não reside em seu domicílio	Não	Não		Sim	Sim	NÃO	Sim, totalmente		NÃO	SIM		Não teve mudança quanto ao uso de álcool	Não fumo	Não uso drogas ilícitas		Nenhum transtorno psiquiátrico	Nenhum transtorno psiquiátrico	Não faço uso de medicação psicotrópica
1	0	25	Namorado (a) / Noivo (a)	Com familiares	2-4 vezes por semana	PÚBLICA	9 semestre em curso	10 semestre em curso	Não	Assintomático sem diagnóstico de COVID-9		Amigo ou parente que não reside em seu domicílio	Nenhuma	Não	Não	Sim		Não	SIM		Sim	NÃO	NÃO	Sim	Não bebo	Não fumo	Não uso drogas ilícitas		Nenhum transtorno psiquiátrico	Nenhum transtorno psiquiátrico	Não faço uso de medicação psicotrópica
1	1	33	Solteiro (a) / Viúvo (a) / Divorciado (a)	Com familiares	Até 1 vez por semana	PARTICULAR	Concluí o curso de medicina em 2019 e não faço residência médica	Concluí o curso de medicina em 2019 e não faço residência médica	Sim	Assintomático sem diagnóstico de COVID-9		Nenhuma	Nenhuma	Não	Não		Sim	Sim	SIM	Não, acho que poderia ter atuado mais		NÃO	SIM		Sim, aumentei a minha ingesta de bebida alcóolica	Não fumo	Não uso drogas ilícitas		Transtorno de ansiedade, Transtorno depressivo	Nenhum transtorno psiquiátrico	Sim, aumentei dose na pandemia por conta própria	Antidepressivo
1	1	40	Casado (a) / União estável	Com companheiro (a)	Não pratico atividade física	PÚBLICA	11 semestre em curso	11 semestre em curso	Sim	Sintomas de COVID-19 com confirmação laboratorial (PCR ou sorologia)	Tratamento domiciliar	Companheiro (a)	Nenhuma	Não	Não	Sim		Sim	SIM		Sim	SIM	NÃO	Não	Não bebo	Não fumo	Não uso drogas ilícitas		Transtorno de ansiedade, Transtorno depressivo	Nenhum transtorno psiquiátrico	Sim, iniciei uso na pandemia por orientação de especialista em saúde mental	ANSIOLITICO SIMPLES
1	1	25	Solteiro (a) / Viúvo (a) / Divorciado (a)	Com familiares	Não pratico atividade física	PARTICULAR	Concluí o curso de medicina em 2019 e não faço residência médica	Concluí o curso de medicina em 2019 e não faço residência médica	Sim	Sintomas de COVID-19 com confirmação laboratorial (PCR ou sorologia)	Tratamento domiciliar	Contactante domiciliar, Amigo ou parente que não reside em seu domicílio	Nenhuma	Não	Sim		Sim	Sim	SIM	Sim, parcialmente			SIM		Não teve mudança quanto ao uso de álcool	Não fumo	Não uso drogas ilícitas		Nenhum transtorno psiquiátrico	Burnout	Não faço uso de medicação psicotrópica
0	1	27	Casado (a) / União estável	Com familiares	Até 1 vez por semana	PARTICULAR	Concluí o curso de medicina em 2019 e faço residência médica	Concluí o curso de medicina em 2019 e faço residência médica	Não	Assintomático sem diagnóstico de COVID-9		Contactante domiciliar	Nenhuma	Não	Não		Sim	Sim	SIM	Sim, parcialmente		NÃO	NÃO		Não bebo	Não fumo	Não uso drogas ilícitas		Transtorno de ansiedade	Nenhum transtorno psiquiátrico	Sim, iniciei uso na pandemia por orientação de especialista em saúde mental	Estabilizador de humor
0	0	27	Solteiro (a) / Viúvo (a) / Divorciado (a)	Com familiares	Até 1 vez por semana	PÚBLICA	Concluí o curso de medicina em 2020 e não faço residência médica	Concluí o curso de medicina em 2020 e não faço residência médica	Sim	Assintomático sem diagnóstico de COVID-9		Contactante domiciliar	Nenhuma	Não	Não		Sim	Sim	SIM	Não, acho que poderia ter atuado mais		NÃO	SIM		Não teve mudança quanto ao uso de álcool	Não fumo	Sim, aumentei o meu consumo de drogas ilícitas	ecstasy, loló, lança e key	Nenhum transtorno psiquiátrico	Nenhum transtorno psiquiátrico	Não faço uso de medicação psicotrópica
0	1	23	Solteiro (a) / Viúvo (a) / Divorciado (a)	Com familiares	Mais que 4 vezes por semana	PARTICULAR	9 semestre em curso	9 semestre em curso	Sim	Assintomático sem diagnóstico de COVID-9		Amigo ou parente que não reside em seu domicílio	Amigo ou parente que não reside em seu domicílio	Não	Sim	Sim		Não	NÃO		Sim	NÃO	NÃO	Sim	Sim, aumentei a minha ingesta de bebida alcóolica	Não fumo	Não uso drogas ilícitas		Nenhum transtorno psiquiátrico	Nenhum transtorno psiquiátrico	Não faço uso de medicação psicotrópica
0	0	27	Solteiro (a) / Viúvo (a) / Divorciado (a)	Sozinho (a)	2-4 vezes por semana	PÚBLICA	9 semestre em curso	9 semestre em curso	Não	Assintomático sem diagnóstico de COVID-9		Amigo ou parente que não reside em seu domicílio	Nenhuma	Não	Sim	Sim		Sim	SIM		Sim	NÃO	SIM	Sim	Não teve mudança quanto ao uso de álcool	Não fumo	Não uso drogas ilícitas		Nenhum transtorno psiquiátrico	Nenhum transtorno psiquiátrico	Não faço uso de medicação psicotrópica
0	1	34	Namorado (a) / Noivo (a)	Com familiares	2-4 vezes por semana	PARTICULAR	11 semestre em curso	11 semestre em curso	Sim	Assintomático sem diagnóstico de COVID-9		Amigo ou parente que não reside em seu domicílio	Amigo ou parente que não reside em seu domicílio	Não	Não	Não		Não	SIM		Sim	SIM	NÃO	Não	Não teve mudança quanto ao uso de álcool	Não fumo	Não uso drogas ilícitas		Nenhum transtorno psiquiátrico	Nenhum transtorno psiquiátrico	Não faço uso de medicação psicotrópica
Não lembro	1	25	Namorado (a) / Noivo (a)	Com familiares	2-4 vezes por semana	PARTICULAR	Concluí o curso de medicina em 2019 e não faço residência médica	Concluí o curso de medicina em 2019 e faço residência médica	Sim	Assintomático sem diagnóstico de COVID-9		Amigo ou parente que não reside em seu domicílio	Nenhuma	Não	Sim		Não	Sim	SIM	Sim, parcialmente		NÃO	SIM		Não teve mudança quanto ao uso de álcool	Não fumo	Não teve mudança no meu consumo de drogas ilícitas	ecstasy	Transtorno de ansiedade	Nenhum transtorno psiquiátrico	Não faço uso de medicação psicotrópica
Não lembro	1	23	Solteiro (a) / Viúvo (a) / Divorciado (a)	Com familiares	Não pratico atividade física	PARTICULAR	Concluí o curso de medicina em 2020 e não faço residência médica	Concluí o curso de medicina em 2020 e não faço residência médica	Sim	Sintomas de COVID-19 com confirmação laboratorial (PCR ou sorologia)	Tratamento domiciliar	Contactante domiciliar	Nenhuma	Não	Não		Sim	Sim	NÃO	Sim, totalmente		NÃO	NÃO		Não teve mudança quanto ao uso de álcool	Não fumo	Não uso drogas ilícitas		Nenhum transtorno psiquiátrico	Nenhum transtorno psiquiátrico	Não faço uso de medicação psicotrópica
1	1	34	Casado (a) / União estável	Com companheiro (a)	Não pratico atividade física	PÚBLICA	Concluí o curso de medicina em 2019 e não faço residência médica	Concluí o curso de medicina em 2019 e não faço residência médica	Sim	Assintomático sem diagnóstico de COVID-9		Amigo ou parente que não reside em seu domicílio	Amigo ou parente que não reside em seu domicílio	Não	Não		Não	Sim	SIM	Sim, parcialmente		NÃO	NÃO		Não bebo	Não fumo	Não uso drogas ilícitas		Nenhum transtorno psiquiátrico	Nenhum transtorno psiquiátrico	Não faço uso de medicação psicotrópica
0	1	24	Solteiro (a) / Viúvo (a) / Divorciado (a)	Com familiares	2-4 vezes por semana	PARTICULAR	11 semestre em curso	11 semestre em curso	Não	Sintomas de COVID-19 sem confirmação laboratorial		Contactante domiciliar, Amigo ou parente que não reside em seu domicílio	Amigo ou parente que não reside em seu domicílio	Não	Sim	Não		Não	SIM		Não sei	SIM	NÃO	Sim	Não teve mudança quanto ao uso de álcool	Não fumo	Não uso drogas ilícitas		Transtorno depressivo	Nenhum transtorno psiquiátrico	Não faço uso de medicação psicotrópica
0	1	28	Namorado (a) / Noivo (a)	Com familiares	Mais que 4 vezes por semana	PÚBLICA	9 semestre em curso	10 semestre em curso	Sim	Sintomas de COVID-19 com confirmação laboratorial (PCR ou sorologia)	Tratamento domiciliar	Companheiro (a)	Nenhuma	Sim	Não	Sim		Não	NÃO		Sim	SIM	NÃO	Não	Não teve mudança quanto ao uso de álcool	Não fumo	Não teve mudança no meu consumo de drogas ilícitas	Maconha algumas vezes ao ano	Transtorno Obssessivo Compulsivo, Transtorno de ansiedade por doença	Nenhum transtorno psiquiátrico	Sim, aumentei dose na pandemia por orientação de especialista em saúde mental	Antidepressivo
Não lembro	1	23	Solteiro (a) / Viúvo (a) / Divorciado (a)	Com familiares	2-4 vezes por semana	PÚBLICA	9 semestre em curso	9 semestre em curso	Não	Sintomas de COVID-19 sem confirmação laboratorial		Amigo ou parente que não reside em seu domicílio	Nenhuma	Não	Sim	Sim		Não	NÃO		Sim	SIM	SIM	Não	Não teve mudança quanto ao uso de álcool	Não fumo	Não uso drogas ilícitas		Nenhum transtorno psiquiátrico	Nenhum transtorno psiquiátrico	Não faço uso de medicação psicotrópica
Não lembro	1	23	Solteiro (a) / Viúvo (a) / Divorciado (a)	Sozinho (a)	Não pratico atividade física	PÚBLICA	9 semestre em curso	9 semestre em curso	Não	Assintomático sem diagnóstico de COVID-9		Amigo ou parente que não reside em seu domicílio	Nenhuma	Sim	Sim	Não		Não	SIM		Sim	SIM	NÃO	Não	Não teve mudança quanto ao uso de álcool	Não fumo	Não uso drogas ilícitas		Nenhum transtorno psiquiátrico	Nenhum transtorno psiquiátrico	Não faço uso de medicação psicotrópica
0	1	23	Solteiro (a) / Viúvo (a) / Divorciado (a)	Com familiares	Não pratico atividade física	PÚBLICA	9 semestre em curso	9 semestre em curso	Sim	Sintomas de COVID-19 sem confirmação laboratorial		Amigo ou parente que não reside em seu domicílio	Nenhuma	Não	Não	Não sei		Não	SIM		Sim	NÃO	SIM	Sim	Não bebo	Não fumo	Não uso drogas ilícitas		TEPT	Nenhum transtorno psiquiátrico	Sim, aumentei dose na pandemia por conta própria	análogo de GABA - Pregabalina
Não lembro	1	26	Solteiro (a) / Viúvo (a) / Divorciado (a)	Sozinho (a)	2-4 vezes por semana	PÚBLICA	9 semestre em curso	10 semestre em curso	Sim	Assintomático sem diagnóstico de COVID-9		Amigo ou parente que não reside em seu domicílio	Nenhuma	Não	Não	Não sei		Sim	NÃO		Sim	SIM	NÃO	Sim	Sim, aumentei a minha ingesta de bebida alcóolica	Sim, comecei a fumar	Sim, aumentei o meu consumo de drogas ilícitas	Maconha	Transtorno depressivo, Transtorno alimentar (bulimia, anorexia)	Nenhum transtorno psiquiátrico	Não faço uso de medicação psicotrópica
0	0	34	Solteiro (a) / Viúvo (a) / Divorciado (a)	Com colegas	2-4 vezes por semana	PÚBLICA	11 semestre em curso	11 semestre em curso	Sim	Assintomático sem diagnóstico de COVID-9		Amigo ou parente que não reside em seu domicílio	Amigo ou parente que não reside em seu domicílio	Sim	Não	Sim		Sim	SIM		Não	NÃO	NÃO	Não	Não teve mudança quanto ao uso de álcool	Não fumo	Não uso drogas ilícitas		Transtorno de ansiedade	Nenhum transtorno psiquiátrico	Sim, iniciei uso na pandemia por orientação de especialista em saúde mental	Antidepressivo
0	0	35	Namorado (a) / Noivo (a)	Sozinho (a)	Não pratico atividade física	PÚBLICA	12 semestre em curso	Concluí o curso de medicina em 2020 e não faço residência médica	Sim	Sintomas de COVID-19 com confirmação laboratorial (PCR ou sorologia)	Internação hospitalar em enfermaria / apartamento	Amigo ou parente que não reside em seu domicílio	Nenhuma	Não	Não		Sim	Sim	NÃO	Sim, totalmente			SIM		Não teve mudança quanto ao uso de álcool	Não fumo	Não uso drogas ilícitas		Nenhum transtorno psiquiátrico	Nenhum transtorno psiquiátrico	Não faço uso de medicação psicotrópica
Não lembro	0	31	Namorado (a) / Noivo (a)	Com familiares	Não pratico atividade física	PARTICULAR	11 semestre em curso	11 semestre em curso	Não	Assintomático sem diagnóstico de COVID-9		Amigo ou parente que não reside em seu domicílio	Nenhuma	Sim	Não	Sim		Não	SIM		Sim	NÃO	NÃO	Sim	Não bebo	Não fumo	Não uso drogas ilícitas		Nenhum transtorno psiquiátrico	Nenhum transtorno psiquiátrico	Não faço uso de medicação psicotrópica
0	1	32	Casado (a) / União estável	Com companheiro (a)	Não pratico atividade física	PÚBLICA	10 semestre em curso	11 semestre em curso	Sim	Assintomático sem diagnóstico de COVID-9		Amigo ou parente que não reside em seu domicílio	Nenhuma	Não	Sim	Sim		Não	NÃO		Sim	NÃO	SIM	Sim	Sim, aumentei a minha ingesta de bebida alcóolica	Não fumo	Não uso drogas ilícitas		Nenhum transtorno psiquiátrico	Nenhum transtorno psiquiátrico	Não faço uso de medicação psicotrópica
0	0	38	Casado (a) / União estável	Sozinho (a)	Até 1 vez por semana	PÚBLICA	12 semestre em curso	12 semestre em curso	Sim	Assintomático com diagnóstico laboratorial de COVID-19	Tratamento domiciliar	Amigo ou parente que não reside em seu domicílio	Amigo ou parente que não reside em seu domicílio	Não	Sim	Sim		Sim	SIM		Não	NÃO	NÃO	Sim	Não bebo	Não fumo	Sim, aumentei o meu consumo de drogas ilícitas	Cannabis	Transtorno Bipolar	Nenhum transtorno psiquiátrico	Sim, aumentei dose na pandemia por orientação de especialista em saúde mental	Antidepressivo, Estabilizador de humor, Antipsicótico
0	0	23	Solteiro (a) / Viúvo (a) / Divorciado (a)	Com colegas	Mais que 4 vezes por semana	PARTICULAR	11 semestre em curso	11 semestre em curso	Sim	Assintomático sem diagnóstico de COVID-9		Amigo ou parente que não reside em seu domicílio	Nenhuma	Sim	Não	Sim		Não	NÃO		Sim	NÃO	SIM	Sim	Sim, aumentei a minha ingesta de bebida alcóolica	Não fumo	Não uso drogas ilícitas		Nenhum transtorno psiquiátrico	Nenhum transtorno psiquiátrico	Não faço uso de medicação psicotrópica
0	1	21	Namorado (a) / Noivo (a)	Com familiares	2-4 vezes por semana	PÚBLICA	9 semestre em curso	9 semestre em curso	Não	Sintomas de COVID-19 sem confirmação laboratorial		Contactante domiciliar, Amigo ou parente que não reside em seu domicílio	Nenhuma	Não	Não	Sim		Não	SIM		Sim	NÃO	SIM	Não	Não teve mudança quanto ao uso de álcool	Não fumo	Não uso drogas ilícitas		Nenhum transtorno psiquiátrico	Nenhum transtorno psiquiátrico	Não faço uso de medicação psicotrópica
0	1	24	Namorado (a) / Noivo (a)	Com colegas	Não pratico atividade física	PÚBLICA	9 semestre em curso	9 semestre em curso	Não	Assintomático sem diagnóstico de COVID-9		Amigo ou parente que não reside em seu domicílio	Nenhuma	Sim	Não	Sim		Sim	SIM		Sim	SIM	SIM	Sim	Não bebo	Não fumo	Não uso drogas ilícitas		Nenhum transtorno psiquiátrico	Transtorno depressivo	Sim, iniciei uso na pandemia por orientação de especialista em saúde mental	Antidepressivo
0	1	26	Solteiro (a) / Viúvo (a) / Divorciado (a)	Com familiares	2-4 vezes por semana	PARTICULAR	10 semestre em curso	10 semestre em curso	Não	Assintomático sem diagnóstico de COVID-9		Contactante domiciliar	Nenhuma	Não	Não	Sim		Não	SIM		Não	NÃO	NÃO	Sim	Não teve mudança quanto ao uso de álcool	Não fumo	Não uso drogas ilícitas		Nenhum transtorno psiquiátrico	Nenhum transtorno psiquiátrico	Não faço uso de medicação psicotrópica
0	1	24	Solteiro (a) / Viúvo (a) / Divorciado (a)	Com colegas	Até 1 vez por semana	PÚBLICA	9 semestre em curso	9 semestre em curso	Sim	Assintomático sem diagnóstico de COVID-9		Amigo ou parente que não reside em seu domicílio	Nenhuma	Não	Sim	Sim		Não	NÃO		Sim	NÃO	SIM	Sim	Não teve mudança quanto ao uso de álcool	Não fumo	Não uso drogas ilícitas		Nenhum transtorno psiquiátrico	Nenhum transtorno psiquiátrico	Não faço uso de medicação psicotrópica
0	1	28	Namorado (a) / Noivo (a)	Com familiares	2-4 vezes por semana	PARTICULAR	10 semestre em curso	10 semestre em curso	Sim	Assintomático sem diagnóstico de COVID-9		Amigo ou parente que não reside em seu domicílio	Nenhuma	Não	Não	Não		Não	NÃO		Sim	NÃO	NÃO	Não	Não teve mudança quanto ao uso de álcool	Não fumo	Não uso drogas ilícitas		Nenhum transtorno psiquiátrico	Nenhum transtorno psiquiátrico	Não faço uso de medicação psicotrópica
0	0	24	Solteiro (a) / Viúvo (a) / Divorciado (a)	Com familiares	Não pratico atividade física	PÚBLICA	10 semestre em curso	12 semestre em curso	Não	Sintomas de COVID-19 com confirmação laboratorial (PCR ou sorologia)	Tratamento domiciliar	Contactante domiciliar	Amigo ou parente que não reside em seu domicílio	Não	Não	Não		Não	SIM		Sim	SIM	SIM	Não	Não teve mudança quanto ao uso de álcool	Não fumo	Não uso drogas ilícitas		Transtorno de ansiedade	Nenhum transtorno psiquiátrico	Não faço uso de medicação psicotrópica
0	1	23	Solteiro (a) / Viúvo (a) / Divorciado (a)	Com colegas	2-4 vezes por semana	PÚBLICA	10 semestre em curso	11 semestre em curso	Sim	Assintomático sem diagnóstico de COVID-9		Amigo ou parente que não reside em seu domicílio	Nenhuma	Não	Não	Sim		Sim	SIM		Sim	NÃO	SIM	Sim	Não bebo	Não fumo	Não uso drogas ilícitas		Nenhum transtorno psiquiátrico	Transtorno de ansiedade	Sim, iniciei uso na pandemia por orientação de médico não especializado em saúde mental	Antidepressivo, Indutor de sono
Não lembro	0	30	Solteiro (a) / Viúvo (a) / Divorciado (a)	Sozinho (a)	2-4 vezes por semana	PÚBLICA	Concluí o curso de medicina em 2018 e não faço residência médica	Concluí o curso de medicina em 2018 e não faço residência médica	Sim	Sintomas de COVID-19 sem confirmação laboratorial		Amigo ou parente que não reside em seu domicílio	Nenhuma	Sim	Não		Sim	Sim	NÃO	Sim, totalmente		SIM	SIM		Não teve mudança quanto ao uso de álcool	Não fumo	Não uso drogas ilícitas		Nenhum transtorno psiquiátrico	Nenhum transtorno psiquiátrico	Não faço uso de medicação psicotrópica
0	0	24	Casado (a) / União estável	Com companheiro (a)	Não pratico atividade física	PÚBLICA	Concluí o curso de medicina em 2020 e não faço residência médica	Concluí o curso de medicina em 2020 e não faço residência médica	Sim	Assintomático com diagnóstico laboratorial de COVID-19		Amigo ou parente que não reside em seu domicílio	Amigo ou parente que não reside em seu domicílio	Sim	Não		Sim	Sim	SIM	Sim, parcialmente		NÃO	SIM		Sim, aumentei a minha ingesta de bebida alcóolica	Não fumo	Não uso drogas ilícitas		Nenhum transtorno psiquiátrico	Nenhum transtorno psiquiátrico	Não faço uso de medicação psicotrópica
0	0	23	Namorado (a) / Noivo (a)	Com familiares	2-4 vezes por semana	PARTICULAR	12 semestre em curso	Concluí o curso de medicina em 2020 e não faço residência médica	Sim	Assintomático sem diagnóstico de COVID-9		Amigo ou parente que não reside em seu domicílio	Amigo ou parente que não reside em seu domicílio	Não	Não		Sim	Sim	SIM	Sim, totalmente		SIM	SIM		Não bebo	Não fumo	Não uso drogas ilícitas		Transtorno de ansiedade, Transtorno depressivo	Nenhum transtorno psiquiátrico	Sim, iniciei uso na pandemia por orientação de médico não especializado em saúde mental
Não lembro	0	22	Solteiro (a) / Viúvo (a) / Divorciado (a)	Com familiares	2-4 vezes por semana	PÚBLICA	9 semestre em curso	9 semestre em curso	Não	Assintomático sem diagnóstico de COVID-9		Amigo ou parente que não reside em seu domicílio	Amigo ou parente que não reside em seu domicílio	Não	Sim	Sim		Não	SIM		Sim	NÃO	NÃO	Sim	Não teve mudança quanto ao uso de álcool	Não fumo	Não uso drogas ilícitas		Nenhum transtorno psiquiátrico	Nenhum transtorno psiquiátrico	Não faço uso de medicação psicotrópica
0	0	31	Casado (a) / União estável	Com companheiro (a)	2-4 vezes por semana	PÚBLICA	10 semestre em curso	11 semestre em curso	Sim	Assintomático sem diagnóstico de COVID-9		Amigo ou parente que não reside em seu domicílio	Amigo ou parente que não reside em seu domicílio	Não	Sim	Sim		Não	NÃO		Sim	NÃO	SIM	Sim	Não teve mudança quanto ao uso de álcool	Não fumo	Não uso drogas ilícitas		Nenhum transtorno psiquiátrico	Nenhum transtorno psiquiátrico	Não faço uso de medicação psicotrópica
0	0	25	Namorado (a) / Noivo (a)	Sozinho (a)	2-4 vezes por semana	PÚBLICA	11 semestre em curso	11 semestre em curso	Sim	Assintomático sem diagnóstico de COVID-9		Amigo ou parente que não reside em seu domicílio	Amigo ou parente que não reside em seu domicílio	Não	Sim	Sim		Sim	SIM		Não	NÃO	SIM	Sim	Sim, aumentei a minha ingesta de bebida alcóolica	Não fumo	Não uso drogas ilícitas		Nenhum transtorno psiquiátrico	Nenhum transtorno psiquiátrico	Não faço uso de medicação psicotrópica
Não lembro	0	23	Solteiro (a) / Viúvo (a) / Divorciado (a)	Com familiares	Não pratico atividade física	PÚBLICA	11 semestre em curso	11 semestre em curso	Sim	Sintomas de COVID-19 sem confirmação laboratorial		Amigo ou parente que não reside em seu domicílio	Amigo ou parente que não reside em seu domicílio	Não	Não	Sim		Sim	SIM		Sim	NÃO	SIM	Sim	Não teve mudança quanto ao uso de álcool	Não fumo	Não uso drogas ilícitas		Nenhum transtorno psiquiátrico	Nenhum transtorno psiquiátrico	Não faço uso de medicação psicotrópica
0	0	26	Solteiro (a) / Viúvo (a) / Divorciado (a)	Com familiares	Não pratico atividade física	PARTICULAR	Concluí o curso de medicina em 2019 e não faço residência médica	Concluí o curso de medicina em 2019 e não faço residência médica	Sim	Sintomas de COVID-19 com confirmação laboratorial (PCR ou sorologia)	Tratamento domiciliar	Amigo ou parente que não reside em seu domicílio	Amigo ou parente que não reside em seu domicílio	Não	Sim		Não sei	Sim	SIM	Sim, totalmente		NÃO	NÃO		Não teve mudança quanto ao uso de álcool	Não fumo	Não uso drogas ilícitas		Nenhum transtorno psiquiátrico	Nenhum transtorno psiquiátrico	Não faço uso de medicação psicotrópica
0	1	24	Namorado (a) / Noivo (a)	Com familiares	Não pratico atividade física	PARTICULAR	11 semestre em curso	11 semestre em curso	Não	Assintomático sem diagnóstico de COVID-9		Amigo ou parente que não reside em seu domicílio	Amigo ou parente que não reside em seu domicílio	Não	Não	Não sei		Não	NÃO		Sim	NÃO	NÃO	Sim	Não teve mudança quanto ao uso de álcool	Não fumo	Não uso drogas ilícitas		Nenhum transtorno psiquiátrico	Nenhum transtorno psiquiátrico	Não faço uso de medicação psicotrópica
0	0	24	Namorado (a) / Noivo (a)	Com familiares	Até 1 vez por semana	PÚBLICA	9 semestre em curso	10 semestre em curso	Sim	Assintomático sem diagnóstico de COVID-9		Amigo ou parente que não reside em seu domicílio	Amigo ou parente que não reside em seu domicílio	Não	Não	Não		Não	SIM		Sim	NÃO	NÃO	Não	Não teve mudança quanto ao uso de álcool	Não fumo	Não uso drogas ilícitas		Transtorno de ansiedade	Nenhum transtorno psiquiátrico	Não faço uso de medicação psicotrópica
0	1	23	Solteiro (a) / Viúvo (a) / Divorciado (a)	Com familiares	Até 1 vez por semana	PÚBLICA	10 semestre em curso	11 semestre em curso	Sim	Assintomático sem diagnóstico de COVID-9		Amigo ou parente que não reside em seu domicílio	Amigo ou parente que não reside em seu domicílio	Não	Sim	Sim		Sim	NÃO		Sim	NÃO	SIM	Sim	Não bebo	Não fumo	Não uso drogas ilícitas		Transtorno de ansiedade	Nenhum transtorno psiquiátrico	Não faço uso de medicação psicotrópica
0	1	23	Solteiro (a) / Viúvo (a) / Divorciado (a)	Com familiares	Até 1 vez por semana	PÚBLICA	9 semestre em curso	9 semestre em curso	Sim	Assintomático sem diagnóstico de COVID-9		Amigo ou parente que não reside em seu domicílio	Nenhuma	Não	Não	Não		Não	SIM		Sim	NÃO	NÃO	Sim	Não teve mudança quanto ao uso de álcool	Não fumo	Não uso drogas ilícitas		Nenhum transtorno psiquiátrico	Nenhum transtorno psiquiátrico	Não faço uso de medicação psicotrópica
Não lembro	0	24	Namorado (a) / Noivo (a)	Com familiares	2-4 vezes por semana	PÚBLICA	9 semestre em curso	9 semestre em curso	Sim	Assintomático sem diagnóstico de COVID-9		Amigo ou parente que não reside em seu domicílio	Nenhuma	Não	Não	Sim		Não	NÃO		Sim	SIM	SIM	Não	Não bebo	Não fumo	Não uso drogas ilícitas		Nenhum transtorno psiquiátrico	Nenhum transtorno psiquiátrico	Não faço uso de medicação psicotrópica
0	1	25	Namorado (a) / Noivo (a)	Com familiares	Não pratico atividade física	PARTICULAR	12 semestre em curso	Concluí o curso de medicina em 2020 e não faço residência médica	Sim	Assintomático sem diagnóstico de COVID-9		Amigo ou parente que não reside em seu domicílio	Amigo ou parente que não reside em seu domicílio	Sim	Não		Não sei	Sim	NÃO	Sim, parcialmente		NÃO	NÃO		Não teve mudança quanto ao uso de álcool	Não fumo	Não uso drogas ilícitas		Nenhum transtorno psiquiátrico	Nenhum transtorno psiquiátrico	Não faço uso de medicação psicotrópica
0	0	25	Namorado (a) / Noivo (a)	Com colegas	Não pratico atividade física	PÚBLICA	Concluí o curso de medicina em 2020 e não faço residência médica	Concluí o curso de medicina em 2020 e não faço residência médica	Sim	Assintomático sem diagnóstico de COVID-9		Contactante domiciliar, Amigo ou parente que não reside em seu domicílio	Nenhuma	Sim	Não		Sim	Sim	NÃO	Sim, parcialmente		SIM	SIM		Não teve mudança quanto ao uso de álcool	Não fumo	Não teve mudança no meu consumo de drogas ilícitas	Maconha	Nenhum transtorno psiquiátrico	Nenhum transtorno psiquiátrico	Não faço uso de medicação psicotrópica
0	1	26	Solteiro (a) / Viúvo (a) / Divorciado (a)	Com familiares	2-4 vezes por semana	PARTICULAR	9 semestre em curso	9 semestre em curso	Não	Assintomático sem diagnóstico de COVID-9		Amigo ou parente que não reside em seu domicílio	Amigo ou parente que não reside em seu domicílio	Sim	Sim	Não sei		Não	SIM		Sim	SIM	SIM	Sim	Não teve mudança quanto ao uso de álcool	Não fumo	Não uso drogas ilícitas		Nenhum transtorno psiquiátrico	Nenhum transtorno psiquiátrico	Não faço uso de medicação psicotrópica
0	0	23	Solteiro (a) / Viúvo (a) / Divorciado (a)	Com colegas	Não pratico atividade física	PÚBLICA	10 semestre em curso	11 semestre em curso	Não	Sintomas de COVID-19 sem confirmação laboratorial		Amigo ou parente que não reside em seu domicílio	Nenhuma	Não	Não	Sim		Sim	NÃO		Sim	NÃO	NÃO	Não	Não teve mudança quanto ao uso de álcool	Não fumo	Não uso drogas ilícitas		Nenhum transtorno psiquiátrico	Nenhum transtorno psiquiátrico	Não faço uso de medicação psicotrópica
